# Supplementary material for: sNebula, a network-based algorithm to predict binding between human leukocyte antigens and peptides
Source: Sci Rep. 2016 Aug 25;6:32115. doi: 10.1038/srep32115 (PMC4997263; doi:10.1038/srep32115)
Supplement: Supplementary Information [file srep32115-s1.xlsx]

## Sheet: Table S1
sNebula, a network-based algorithm to predict binding between human leukocyte antigens and peptides
Heng Luo1,2, Hao Ye1, Hui Wen Ng1, Sugunadevi Sakkiah1, Donna L Mendrick1, Huixiao Hong1,*
Supplementary Table S1. The HLA-peptide binding data for network construction
In the binding category, "1" represents binding and "-1" represents non-binding.
Peptide	HLA	Binding category
AAAAAAAALY	A*29:02	1
AAAAALQAK	A*03:01	1
AAAAALWL	C*16:01	1
AAAAARAAL	B*14:02	-1
AAAAEEEEE	A*02:01	-1
AAAAFEAAL	B*48:01	1
AAAAPYAGW	B*58:01	1
AAAARAAAL	B*14:02	1
AAAATCALV	A*02:01	1
AAAATCALV	A*02:02	1
AAAATCALV	A*02:03	1
AAAATCALV	A*02:06	1
AAAATCALV	A*68:02	1
AAADAAAAL	C*03:04	1
AAADFAHAE	B*44:03	-1
AAADPKVAF	C*16:01	1
AAADRVGPAA	C*16:01	1
AAADSAVRLW	B*57:01	1
AAAEVAGAL	B*07:02	-1
AAAEVAGAL	B*35:01	-1
AAAEVAGAL	B*44:03	-1
AAAFVNQHL	A*02:01	1
AAAFVNQHLC	A*02:01	-1
AAAGVVHAV	A*02:05	1
AAAIRDAF	C*16:01	1
AAAKAAAAV	A*02:01	1
AAAKAAAAV	A*02:02	1
AAAKAAAAV	A*02:03	1
AAAKAAAAV	A*02:05	1
AAAKAAAAV	A*02:06	1
AAAKAAAAV	A*68:02	1
AAAKPTPPK	A*03:01	1
AAAKRQVL	B*08:01	1
AAAKTPVIV	A*02:01	-1
AAAKTPVIV	A*02:02	1
AAAKTPVIV	A*02:03	1
AAAKTPVIV	A*02:06	-1
AAAKTPVIV	A*68:02	1
AAAKTPVIVV	A*02:01	-1
AAAKTPVIVV	A*02:02	-1
AAAKTPVIVV	A*02:03	1
AAAKTPVIVV	A*02:06	-1
AAAKTPVIVV	A*68:02	-1
AAAKVILKK	A*03:01	1
AAALPAAALW	B*57:01	1
AAALRDLSF	C*16:01	1
AAALRQAL	C*16:01	1
AAALRVEL	C*16:01	1
AAALSGGLL	C*16:01	1
AAAQGQAPL	A*02:01	-1
AAAQGQAPL	A*25:01	-1
AAAQGQAPL	A*26:01	-1
AAAQGQAPL	A*69:01	-1
AAAQGQAPL	A*80:01	-1
AAAQGQAPL	B*07:02	1
AAAQGQAPL	B*18:01	-1
AAAQGQAPL	B*27:03	-1
AAAQGQAPL	B*39:01	-1
AAAQGQAPL	B*51:01	-1
AAAQGQAPL	B*57:01	-1
AAARPKSAF	C*16:01	1
AAASAIQGN	A*02:01	-1
AAASAIQGN	A*24:02	-1
AAASAIQGN	A*30:01	-1
AAASAIQGN	A*30:02	-1
AAASAIQGN	A*68:01	-1
AAASAIQGN	B*58:01	-1
AAASAIQGN	C*07:01	-1
AAASREVL	C*16:01	1
AAASSTHRKV	A*02:01	-1
AAATRTTSF	C*16:01	1
AAAVAYPEL	B*39:01	-1
AAAVAYPEL	B*58:01	-1
AAAVPRAAF	C*16:01	1
AAAVPTRSY	B*15:01	1
AAAWGGSGS	A*02:01	-1
AAAWGGSGS	A*24:02	-1
AAAWGGSGS	A*30:01	-1
AAAWGGSGS	A*30:02	1
AAAWGGSGS	A*68:01	-1
AAAWGGSGS	B*07:02	-1
AAAWGGSGS	B*58:01	-1
AAAWGGSGS	C*07:01	-1
AAAWYLWEV	A*02:01	1
AAAWYLWEV	A*02:06	1
AAAWYLWEV	A*02:17	1
AAAWYLWEVK	A*32:01	1
AAAYFVGYLK	A*03:01	1
AAAYFVGYLK	A*11:01	1
AAAYFVGYLK	A*31:01	1
AAAYFVGYLK	A*33:01	-1
AAAYFVGYLK	A*68:01	1
AAAYRNAL	B*08:01	1
AACAMLLVK	A*03:01	-1
AACAMLLVK	A*11:01	1
AACAMLLVK	A*31:01	-1
AACAMLLVK	A*33:01	-1
AACAMLLVK	A*68:01	-1
AACIVGCENV	A*02:01	-1
AACRAAGL	A*02:01	-1
AADEPPLVR	A*11:01	-1
AADETLRLW	B*44:08	1
AADFPGIAR	A*01:01	-1
AADFPGIAR	A*02:01	-1
AADFPGIAR	A*03:01	1
AADFPGIAR	A*11:01	1
AADFPGIAR	A*26:01	-1
AADFPGIAR	A*26:02	-1
AADFPGIAR	A*26:03	-1
AADFPGIAR	A*30:01	1
AADFPGIAR	A*31:01	-1
AADFPGIAR	A*68:02	-1
AADFPGIAR	B*07:02	-1
AADFPGIAR	B*08:01	-1
AADFPGIAR	B*08:02	-1
AADFPGIAR	B*15:01	-1
AADFPGIAR	B*15:17	-1
AADFPGIAR	B*18:01	-1
AADFPGIAR	B*27:05	-1
AADFPGIAR	B*40:01	-1
AADFPGIAR	B*46:01	-1
AADFPGIAR	B*48:01	-1
AADFPGIAR	B*57:01	-1
AADFPGIAR	B*58:01	-1
AADKAAAAAY	A*01:01	1
AADKAAAAAY	A*02:01	-1
AADKAAAAAY	A*03:01	-1
AADKAAAAAY	A*11:01	-1
AADKAAAAAY	A*24:02	-1
AADKAAAAY	A*01:01	1
AADKAAAAY	A*02:01	-1
AADKAAAAY	A*03:01	-1
AADKAAAAY	A*11:01	-1
AADKAAAAY	A*24:02	-1
AADLTQIFEV	A*02:01	1
AADLTQIFEV	A*02:02	1
AADLTQIFEV	A*02:03	1
AADLTQIFEV	A*02:06	1
AADLTQIFEV	A*68:02	1
AADMWGPSS	A*02:01	-1
AADMWGPSS	A*24:02	-1
AADMWGPSS	A*30:01	-1
AADMWGPSS	A*30:02	-1
AADMWGPSS	A*68:01	-1
AADMWGPSS	B*07:02	-1
AADMWGPSS	B*58:01	-1
AADMWGPSS	C*07:01	-1
AADSFATSY	A*01:01	1
AADSFATSY	A*02:01	-1
AADSFATSY	A*02:03	-1
AADSFATSY	A*02:11	-1
AADSFATSY	A*02:12	-1
AADSFATSY	A*02:16	-1
AADSFATSY	A*02:19	-1
AADSFATSY	A*03:01	-1
AADSFATSY	A*23:01	-1
AADSFATSY	A*24:03	-1
AADSFATSY	A*25:01	-1
AADSFATSY	A*26:01	-1
AADSFATSY	A*29:02	-1
AADSFATSY	A*68:02	-1
AADSFATSY	A*69:01	-1
AADSFATSY	A*80:01	-1
AADSFATSY	B*15:17	-1
AADSFATSY	B*18:01	-1
AADSFATSY	B*27:03	-1
AADSFATSY	B*39:01	-1
AADSFATSY	B*46:01	-1
AADSFATSY	B*51:01	-1
AADSFATSY	B*57:01	-1
AAEAMEVA	B*07:02	1
AAELDRTEEY	A*01:01	-1
AAEQRRSTI	A*02:01	-1
AAEQRRSTI	A*02:02	-1
AAEQRRSTI	A*02:03	-1
AAEQRRSTI	A*02:06	-1
AAEQRRSTI	A*68:02	-1
AAESTFESY	B*35:01	-1
AAFDRKSDAK	A*11:01	1
AAFEDLRL	A*02:01	-1
AAFEDLRL	A*02:02	-1
AAFEDLRL	A*02:03	-1
AAFEDLRL	A*02:06	-1
AAFEDLRL	A*68:02	-1
AAFEDLRLL	A*02:01	-1
AAFEDLRLL	A*02:02	1
AAFEDLRLL	A*02:03	1
AAFEDLRLL	A*02:06	-1
AAFEDLRLL	A*68:02	-1
AAFEDLRV	A*02:01	-1
AAFEDLRV	A*02:02	-1
AAFEDLRV	A*02:03	-1
AAFEDLRV	A*02:06	-1
AAFEDLRV	A*68:02	-1
AAFEDLRVL	A*02:01	1
AAFEFINSL	B*15:03	1
AAFLDDNAF	A*01:01	-1
AAFLDDNAF	A*03:01	-1
AAFLDDNAF	A*11:01	-1
AAFLDDNAF	A*26:01	-1
AAFLDDNAF	A*30:01	-1
AAFLDDNAF	A*31:01	-1
AAFLDDNAF	A*69:01	-1
AAFLDDNAF	B*07:02	-1
AAFLDDNAF	B*08:01	-1
AAFLDDNAF	B*15:01	1
AAFLDDNAF	B*27:05	-1
AAFLDDNAF	B*40:01	-1
AAFLDDNAF	B*44:02	-1
AAFLDDNAF	B*46:01	1
AAFLDDNAF	B*58:01	-1
AAFPAEKESEW	B*57:01	1
AAFPGASLY	A*26:01	1
AAFQSSMTK	A*03:01	1
AAFQSSMTK	A*11:01	1
AAFQSSMTK	A*31:01	-1
AAFQSSMTK	A*33:01	-1
AAFQSSMTK	A*68:01	1
AAFVNQHLC	A*02:01	-1
AAFVNQHLCG	A*02:01	-1
AAGAALIPV	A*02:01	1
AAGAAVKGV	A*02:01	-1
AAGAAVKGV	A*02:02	-1
AAGAAVKGV	A*02:03	1
AAGAAVKGV	A*02:06	-1
AAGAAVKGV	A*68:02	-1
AAGFDPEVQ	B*35:01	-1
AAGGHNAVF	A*02:01	-1
AAGGHNAVF	A*24:02	-1
AAGGHNAVF	A*30:01	-1
AAGGHNAVF	A*30:02	1
AAGGHNAVF	A*68:01	-1
AAGGHNAVF	B*07:02	-1
AAGGHNAVF	B*58:01	1
AAGGHNAVF	C*07:01	-1
AAGIAWIPY	A*11:01	-1
AAGIGILTIV	A*69:01	1
AAGIGILTV	A*02:01	1
AAGIGILTV	A*02:02	1
AAGIGILTV	A*02:04	1
AAGIGILTV	A*02:05	1
AAGIGILTV	A*02:06	1
AAGIGILTV	A*02:09	1
AAGIGILTV	A*02:10	1
AAGIGILTV	A*02:11	1
AAGIGILTV	A*69:01	1
AAGIGILTVI	A*02:01	-1
AAGIIILMEY	A*03:01	-1
AAGIIILMEY	A*11:01	-1
AAGIIILMEY	A*31:01	-1
AAGIIILMEY	A*33:01	-1
AAGIIILMEY	A*68:01	-1
AAGLPAIFV	A*01:01	-1
AAGLPAIFV	A*02:01	-1
AAGLPAIFV	A*03:01	-1
AAGLPAIFV	A*11:01	1
AAGLPAIFV	A*31:01	-1
AAGLPAIFV	A*69:01	1
AAGLPAIFV	B*07:02	-1
AAGLPAIFV	B*15:01	-1
AAGLPAIFV	B*27:05	-1
AAGLPAIFV	B*40:01	-1
AAGLPAIFV	B*58:01	-1
AAGLQDCT	A*02:01	-1
AAGLQDCTM	A*02:01	-1
AAGLQDCTML	A*02:01	-1
AAGLQDCTMLV	A*02:01	-1
AAGRKSLTL	B*08:01	1
AAHARFVAA	B*08:01	1
AAHHWLNFL	A*02:01	1
AAHHWLNFL	B*07:02	1
AAHHWLNFL	B*35:01	-1
AAHSARPPPY	A*01:01	-1
AAHSARPPPY	A*26:01	1
AAHSARPPPY	A*29:02	1
AAHSARPPPY	A*30:01	1
AAHSARPPPY	A*30:02	1
AAHSARPPPY	A*32:01	1
AAICTHLEV	A*02:01	-1
AAICTHLEV	A*02:02	-1
AAICTHLEV	A*02:03	1
AAICTHLEV	A*02:06	1
AAICTHLEV	A*68:02	-1
AAIDGEYRLK	A*11:01	1
AAIDRQVSV	A*02:01	1
AAIDRQVSV	A*02:02	1
AAIDRQVSV	A*02:03	1
AAIDRQVSV	A*02:06	1
AAIDRQVSV	A*68:02	1
AAIDRQVSVK	A*03:01	1
AAIDRQVSVK	A*11:01	1
AAIDRQVSVK	A*31:01	-1
AAIDRQVSVK	A*33:01	-1
AAIDRQVSVK	A*68:01	-1
AAIGKAWEEG	A*32:01	-1
AAIGLAWIP	A*02:01	-1
AAIGLAWIP	A*24:02	-1
AAIGLSMAG	A*02:01	-1
AAIGLSMAG	A*24:02	-1
AAIGLSMAG	A*30:01	-1
AAIGLSMAG	A*30:02	-1
AAIGLSMAG	A*68:01	-1
AAIGLSMAG	B*07:02	-1
AAIGLSMAG	B*58:01	-1
AAIGLSMAG	C*07:01	-1
AAILGMHNL	A*02:01	1
AAILKQHKL	A*01:01	-1
AAILKQHKL	A*02:01	-1
AAILKQHKL	A*03:01	-1
AAILKQHKL	A*24:02	-1
AAILKQHKL	A*69:01	-1
AAILKQHKL	B*07:02	-1
AAILKQHKL	B*15:01	-1
AAILKQHKL	B*15:09	-1
AAILKQHKL	B*18:01	-1
AAILKQHKL	B*27:05	-1
AAILKQHKL	B*40:01	-1
AAILKQHKL	B*44:02	-1
AAILKQHKL	B*46:01	-1
AAILKQHKL	B*58:01	1
AAISDYDYY	A*03:01	-1
AAISDYDYY	A*11:01	-1
AAISDYDYY	A*31:01	-1
AAISDYDYY	A*33:01	-1
AAISDYDYY	A*68:01	-1
AAISHGRVF	C*16:01	1
AAISKLGINY	A*03:01	1
AAISKLGINY	A*11:01	1
AAISKLGINY	A*31:01	-1
AAISKLGINY	A*33:01	-1
AAISKLGINY	A*68:01	1
AAITDAAVA	A*02:01	-1
AAITDAAVAV	A*02:01	-1
AAITLVVISV	A*02:01	1
AAITLVVISV	A*02:02	1
AAITLVVISV	A*02:03	1
AAITLVVISV	A*02:06	1
AAITLVVISV	A*68:02	1
AAKAALAAF	C*16:01	1
AAKAVLADW	B*57:01	1
AAKGASMTL	A*30:01	1
AAKIRVSV	B*08:01	1
AAKKKGASL	A*01:01	-1
AAKKKGASL	A*02:01	-1
AAKKKGASL	A*03:01	-1
AAKKKGASL	A*11:01	-1
AAKKKGASL	A*29:02	-1
AAKKKGASL	A*31:01	-1
AAKKKGASL	A*69:01	-1
AAKKKGASL	A*80:01	-1
AAKKKGASL	B*07:02	1
AAKKKGASL	B*08:01	1
AAKKKGASL	B*18:01	-1
AAKKKGASL	B*27:05	-1
AAKKKGASL	B*40:01	-1
AAKKKGASL	B*46:01	-1
AAKKKGASL	B*48:01	-1
AAKKKGASL	B*51:01	-1
AAKKKGASL	B*57:01	-1
AAKKKGASL	B*58:01	-1
AAKKKLQSL	B*08:01	1
AAKMYAFTL	A*02:01	-1
AAKPEQIQKW	B*57:01	1
AAKPPISKK	A*03:01	1
AAKTPVIVV	A*02:01	-1
AAKTPVIVV	A*02:02	1
AAKTPVIVV	A*02:03	1
AAKTPVIVV	A*02:06	-1
AAKTPVIVV	A*68:02	1
AAKYVEHDPR	A*03:01	-1
AAKYVEHDPR	A*11:01	-1
AAKYVEHDPR	A*31:01	1
AAKYVEHDPR	A*33:01	-1
AAKYVEHDPR	A*68:01	1
AALAFHLTSR	A*31:01	1
AALARLLAA	B*08:01	1
AALDGTFQR	A*03:01	-1
AALDGTFQR	A*11:01	1
AALDGTFQR	A*31:01	1
AALDGTFQR	A*33:01	1
AALDGTFQR	A*68:01	1
AALDGTFQRK	A*03:01	1
AALDGTFQRK	A*11:01	1
AALDGTFQRK	A*31:01	-1
AALDGTFQRK	A*33:01	-1
AALDGTFQRK	A*68:01	-1
AALDSRKNYNW	B*57:01	1
AALEGLSGF	A*01:01	1
AALEGLSGF	A*02:01	1
AALEGLSGF	A*02:03	-1
AALEGLSGF	A*02:06	1
AALEGLSGF	A*02:12	-1
AALEGLSGF	A*02:19	-1
AALEGLSGF	A*03:01	-1
AALEGLSGF	A*11:01	1
AALEGLSGF	A*23:01	1
AALEGLSGF	A*24:03	1
AALEGLSGF	A*26:01	-1
AALEGLSGF	A*29:02	1
AALEGLSGF	A*30:01	1
AALEGLSGF	A*66:01	1
AALEGLSGF	A*69:01	-1
AALEGLSGF	A*80:01	-1
AALEGLSGF	B*07:02	1
AALEGLSGF	B*08:01	1
AALEGLSGF	B*14:02	1
AALEGLSGF	B*18:01	-1
AALEGLSGF	B*27:03	-1
AALEGLSGF	B*27:05	1
AALEGLSGF	B*39:01	-1
AALEGLSGF	B*40:01	1
AALEGLSGF	B*44:02	1
AALEGLSGF	B*51:01	-1
AALEGLSGF	B*53:01	1
AALEGLSGF	B*57:01	-1
AALEGLSGF	B*58:01	1
AALERQAL	C*16:01	1
AALFMYYAK	A*03:01	-1
AALFMYYAK	A*11:01	1
AALFMYYAK	A*31:01	1
AALFMYYAK	A*33:01	-1
AALFMYYAK	A*68:01	-1
AALFMYYAKR	A*03:01	1
AALFMYYAKR	A*11:01	1
AALFMYYAKR	A*31:01	1
AALFMYYAKR	A*33:01	-1
AALFMYYAKR	A*68:01	1
AALGGSVNI	A*02:01	1
AALGLWLSV	A*02:01	1
AALGRGHSL	A*02:01	-1
AALGRGHSL	B*07:02	-1
AALKKALAA	B*08:01	1
AALLDVRSVP	A*02:01	1
AALLLLVAHY	A*30:02	-1
AALQSAWQG	A*01:01	-1
AALQSAWQG	A*02:01	-1
AALQSAWQG	A*03:01	-1
AALQSAWQG	A*11:01	-1
AALQSAWQG	A*24:02	-1
AALQSAWQG	A*30:01	-1
AALQSAWQG	A*30:02	-1
AALQSAWQG	A*68:01	-1
AALQSAWQG	B*07:02	-1
AALQSAWQG	B*08:01	-1
AALQSAWQG	B*15:01	-1
AALQSAWQG	B*58:01	1
AALQSAWQG	C*07:01	-1
AALSEGVYR	A*31:01	1
AALSSLAKH	A*02:01	-1
AALSSLAKH	A*03:01	-1
AALSSLAKH	A*11:01	-1
AALSSLAKH	B*15:01	-1
AALTGRTGPP	B*41:01	1
AAMDDFQLI	A*02:01	-1
AAMDDFQLI	A*02:02	-1
AAMDDFQLI	A*02:03	1
AAMDDFQLI	A*02:06	1
AAMDDFQLI	A*68:02	-1
AAMIDTVVFK	A*03:01	1
AAMIDTVVFK	A*11:01	1
AAMILMTHF	B*27:05	-1
AAMISLAKK	A*30:01	1
AAMLDTVVFK	A*11:01	1
AAMPNFQTA	C*03:04	1
AAMPNFQTL	C*03:04	1
AAMQGAVVH	B*44:03	-1
AAMQRKLEK	A*03:01	-1
AAMQRKLEK	A*11:01	1
AAMQRKLEK	A*31:01	-1
AAMQRKLEK	A*33:01	-1
AAMQRKLEK	A*68:01	-1
AAMVLLLRK	A*03:01	1
AAMVLLLRK	A*11:01	1
AAMVLLLRK	A*31:01	-1
AAMXDTVVFK	A*11:01	1
AAMYQYIFL	A*02:01	1
AAMYQYIFL	A*30:01	1
AANCFGQHV	B*15:03	1
AANDPIFVV	A*02:01	-1
AANEIRISK	A*01:01	-1
AANEIRISK	A*02:01	-1
AANEIRISK	A*03:01	1
AANEIRISK	A*11:01	1
AANEIRISK	A*24:03	-1
AANEIRISK	A*26:01	-1
AANEIRISK	A*30:01	1
AANEIRISK	A*31:01	1
AANEIRISK	A*69:01	-1
AANEIRISK	B*07:02	-1
AANEIRISK	B*08:01	-1
AANEIRISK	B*15:01	-1
AANEIRISK	B*27:05	1
AANEIRISK	B*35:01	-1
AANEIRISK	B*40:01	-1
AANEIRISK	B*44:02	-1
AANEIRISK	B*58:01	-1
AANEMGLIEK	A*11:01	1
AANHKVAKW	B*57:01	1
AANKVVLQLK	A*03:01	1
AANLKNVM	C*16:01	1
AANMYIYPL	B*08:01	1
AANPHATFGV	A*02:01	1
AANPHSFVF	B*15:01	1
AANPHSFVF	C*16:01	1
AANTVIWDY	A*03:01	-1
AANTVIWDY	A*11:01	1
AANTVIWDY	A*31:01	-1
AANTVIWDY	A*33:01	-1
AANTVIWDY	A*68:01	-1
AAPAAHADW	B*57:01	-1
AAPAPAPSW	B*15:17	1
AAPAQPPPGVINDQQLHHLP	A*02:01	-1
AAPAYSRAL	C*01:02	1
AAPDGIRGF	A*24:02	-1
AAPDGIRGF	B*07:02	1
AAPEGKRSL	B*57:01	1
AAPLILSRI	A*02:01	-1
AAPLILSRI	A*02:07	-1
AAPLMQSLY	A*01:01	-1
AAPLMQSLY	A*26:01	1
AAPPVAPA	A*02:01	-1
AAPPVAPA	A*02:02	1
AAPPVAPA	A*02:03	1
AAPPVAPA	A*02:06	1
AAPPVAPA	A*68:02	1
AAPQVSI	B*27:04	-1
AAPQVSI	B*27:05	-1
AAPQVSI	B*27:06	1
AAQATVVQR	B*44:03	-1
AAQITQRKW	B*57:01	1
AAQRRGRIGR	A*31:01	1
AAQRRGRVGR	A*31:01	1
AARDRQFEK	A*30:01	1
AARDVFLML	C*16:01	1
AAREQQILEK	A*03:01	1
AARGYISTR	A*31:01	1
AARGYISTR	A*33:01	1
AARHKHQVM	B*07:02	1
AARILSEKR	A*03:01	-1
AARILSEKR	A*11:01	-1
AARILSEKR	A*31:01	1
AARILSEKR	A*33:01	-1
AARILSEKR	A*68:01	-1
AARILSEKRK	A*03:01	-1
AARILSEKRK	A*11:01	-1
AARILSEKRK	A*31:01	-1
AARILSEKRK	A*33:01	-1
AARILSEKRK	A*68:01	-1
AARISSCLK	A*01:01	-1
AARISSCLK	A*80:01	-1
AARKARAAP	B*07:02	-1
AARKHILVW	B*57:01	1
AARLKRSAT	A*02:01	-1
AARLKRSAT	A*02:02	-1
AARLKRSAT	A*02:03	-1
AARLKRSAT	A*02:06	-1
AARLKRSAT	A*68:02	-1
AARLWRATP	A*02:01	-1
AARNIVRRA	A*02:01	-1
AARNIVRRA	A*02:02	-1
AARNIVRRA	A*02:03	1
AARNIVRRA	A*02:06	1
AARNIVRRA	A*68:02	-1
AARPATSTL	B*07:02	1
AARPDDPTL	A*02:01	-1
AARPKATL	B*08:01	1
AARQPIEL	C*16:01	1
AARVAGDNY	B*57:01	-1
AARVLQEAW	B*57:01	1
AASAAQRRGR	A*31:01	1
AASAAQRRGR	B*58:01	1
AASAIQGNV	A*02:01	-1
AASAIQGNV	A*24:02	-1
AASAIQGNV	A*30:01	-1
AASAIQGNV	A*30:02	-1
AASAIQGNV	A*68:01	-1
AASAIQGNV	B*58:01	-1
AASAIQGNV	C*07:01	-1
AASGLFRCL	B*07:02	1
AASGLFRCL	B*35:01	-1
AASIILEFFL	B*57:01	1
AASIILEFFL	B*58:01	1
AASKERGSVSL	A*01:01	-1
AASKERGSVSL	A*03:02	-1
AASKERGSVSL	B*08:01	-1
AASKERGSVSL	B*27:05	-1
AASKERSGVSL	B*07:02	1
AASKQQMLM	A*02:01	-1
AASLRKVSM	B*08:01	1
AASPMLYQL	A*02:01	1
AASPMLYQL	A*24:02	1
AASPMLYQL	B*07:02	-1
AASPMLYQL	B*15:01	-1
AASPMLYQLL	A*02:01	-1
AASPTSWGTYRSSAP	A*02:01	-1
AASQRSSSL	B*08:01	1
AASSTHRKV	A*02:01	1
AASSTHRKVA	A*02:01	-1
AASTLLYATV	A*02:01	1
AASVRPVL	C*16:01	1
AATEAEKQL	A*02:01	-1
AATEREISL	C*16:01	1
AATIQTPTK	A*03:01	-1
AATIQTPTK	A*11:01	1
AATIQTPTK	A*31:01	1
AATIQTPTK	A*33:01	-1
AATIQTPTK	A*68:01	-1
AATIRVLAL	B*07:02	1
AATIRVLAL	B*35:01	-1
AATIRVLAL	B*51:01	-1
AATKRYPGV	A*02:01	-1
AATKRYPGV	A*02:02	-1
AATKRYPGV	A*02:03	-1
AATKRYPGV	A*02:06	1
AATKRYPGV	A*68:02	1
AATKRYPGVM	A*02:01	-1
AATKRYPGVM	A*02:02	-1
AATKRYPGVM	A*02:03	-1
AATKRYPGVM	A*02:06	-1
AATKRYPGVM	A*68:02	-1
AATPAVRTV	C*16:01	1
AATSATHEL	C*16:01	1
AATVRPVTL	C*16:01	1
AAVALLNKL	B*44:03	1
AAVCTRGVAKALQFIPVETL	A*02:01	-1
AAVDAGMAM	C*03:04	1
AAVEDEDFW	B*53:01	1
AAVEDEDFW	B*57:01	1
AAVEDEDFW	B*58:01	1
AAVEDEEFW	B*53:01	1
AAVEDEEFW	B*57:01	1
AAVEDEEFW	B*58:01	1
AAVEELKAL	E*01:01	1
AAVEQILTSV	A*02:01	1
AAVIIMAINV	A*02:01	1
AAVIIMAINV	A*02:02	1
AAVIIMAINV	A*02:03	1
AAVIIMAINV	A*02:06	1
AAVIIMAINV	A*68:02	1
AAVKAGAAL	B*07:02	1
AAVKAGASI	B*07:02	1
AAVLLLITHY	A*30:02	-1
AAVLLLITHY	B*58:01	1
AAVLLLVTHY	B*58:01	1
AAVLMLVAHY	A*30:02	1
AAVSADPLA	A*02:01	-1
AAVSADPLA	A*02:02	-1
AAVSADPLA	A*02:03	-1
AAVSADPLA	A*02:06	-1
AAVSADPLA	A*68:02	-1
AAVSHLTTL	A*02:01	1
AAVSHLTTL	A*24:02	-1
AAVSHLTTL	B*07:02	1
AAVSHLTTL	B*15:01	1
AAVTLNRIK	A*03:01	-1
AAVTLNRIK	A*11:01	-1
AAVTLNRIK	A*31:01	-1
AAVTLNRIK	A*33:01	-1
AAVTLNRIK	A*68:01	-1
AAVTLNRIKI	A*02:01	1
AAVTLNRIKI	A*02:02	1
AAVTLNRIKI	A*02:03	1
AAVTLNRIKI	A*02:06	1
AAVTLNRIKI	A*68:02	-1
AAWGFFPYL	A*02:01	1
AAWGGSGSE	A*02:01	-1
AAWGGSGSE	A*24:02	-1
AAWGGSGSE	A*30:01	-1
AAWGGSGSE	A*30:02	1
AAWGGSGSE	A*68:01	-1
AAWGGSGSE	B*07:02	-1
AAWGGSGSE	B*58:01	-1
AAWGGSGSE	C*07:01	-1
AAYAAAAAL	B*14:02	-1
AAYARAAAA	B*14:02	1
AAYARAAAL	B*14:02	1
AAYFVGYLK	A*03:01	1
AAYFVGYLK	A*11:01	1
AAYFVGYLK	A*31:01	1
AAYFVGYLK	A*33:01	-1
AAYFVGYLK	A*68:01	1
AAYHPQQFI	A*01:01	-1
AAYHPQQFI	A*02:01	1
AAYHPQQFI	A*03:01	-1
AAYHPQQFI	A*11:01	-1
AAYHPQQFI	A*24:02	1
AAYHPQQFI	A*30:01	1
AAYHPQQFI	A*30:02	-1
AAYHPQQFI	A*68:01	1
AAYHPQQFI	B*07:02	-1
AAYHPQQFI	B*58:01	1
AAYHPQQFI	C*07:01	-1
AAYLRALSL	C*16:01	1
AAYNVPLPK	A*03:01	1
AAYVAQGYNVLVLNPSVAAT	A*02:01	-1
AAYYFMKFR	A*03:01	1
AAYYFMKFR	A*11:01	1
AAYYFMKFR	A*31:01	1
AAYYFMKFR	A*33:01	1
AAYYFMKFR	A*68:01	1
AAYYFMKFRR	A*03:01	-1
AAYYFMKFRR	A*11:01	1
AAYYFMKFRR	A*31:01	1
AAYYFMKFRR	A*33:01	1
AAYYFMKFRR	A*68:01	1
ACADGTRHTY	A*01:01	-1
ACADGTRHTY	A*23:01	-1
ACADGTRHTY	A*24:02	-1
ACADGTRHTY	A*26:01	-1
ACADGTRHTY	A*29:02	-1
ACADGTRHTY	A*30:02	1
ACAKAAAAV	A*02:01	-1
ACAKAAAAV	A*02:02	-1
ACAKAAAAV	A*02:03	-1
ACAKAAAAV	A*02:05	-1
ACAKAAAAV	A*02:06	-1
ACAKAAAAV	A*68:02	-1
ACGDIISGL	A*24:02	-1
ACGKAGCQT	A*02:01	1
ACGKAGCQT	A*24:02	-1
ACGKAGCQT	A*30:01	-1
ACGKAGCQT	A*30:02	-1
ACGKAGCQT	A*68:01	-1
ACGKAGCQT	B*07:02	-1
ACGKAGCQT	B*58:01	-1
ACGKAGCQT	C*07:01	-1
ACMDGFEVV	A*01:01	-1
ACMDGFEVV	A*02:01	1
ACMDGFEVV	A*03:01	-1
ACMDGFEVV	A*11:01	-1
ACMDGFEVV	A*31:01	-1
ACMDGFEVV	A*69:01	1
ACMDGFEVV	B*07:02	-1
ACMDGFEVV	B*15:01	-1
ACMDGFEVV	B*27:05	-1
ACMDGFEVV	B*40:01	-1
ACMDGFEVV	B*58:01	-1
ACNKIKGKK	A*03:01	1
ACNKIKGKK	A*11:01	-1
ACNKIKGKK	A*31:01	1
ACNKIKGKK	A*33:01	1
ACNKIKGKK	A*68:01	1
ACPDNLLRL	A*26:01	-1
ACQEAVKLK	A*03:01	-1
ACQEAVKLK	A*11:01	-1
ACQEAVKLK	A*31:01	-1
ACQEAVKLK	A*33:01	-1
ACQEAVKLK	A*68:01	-1
ACQGVGGPGHKARVLA	A*02:01	-1
ACRCGRFQK	A*03:01	1
ACRCGRFQK	A*11:01	-1
ACRCGRFQK	A*31:01	1
ACRCGRFQK	A*33:01	-1
ACRCGRFQK	A*68:01	-1
ACREQQLPV	A*01:01	-1
ACREQQLPV	A*02:01	-1
ACREQQLPV	A*03:01	-1
ACREQQLPV	A*11:01	-1
ACREQQLPV	A*31:01	-1
ACREQQLPV	A*69:01	-1
ACREQQLPV	B*07:02	1
ACREQQLPV	B*15:01	-1
ACREQQLPV	B*27:05	-1
ACREQQLPV	B*40:01	-1
ACREQQLPV	B*58:01	-1
ACRVNHVTLSQPKIVK	A*02:01	-1
ACVYCCIRV	A*02:01	-1
ADAGFMKQY	A*01:01	-1
ADAGFMKQY	A*23:01	-1
ADAGFMKQY	A*24:02	-1
ADAGFMKQY	A*26:01	-1
ADAGFMKQY	A*29:02	-1
ADAGFMKQY	A*30:02	-1
ADAKAAAAV	A*02:01	-1
ADAKAAAAV	A*02:02	-1
ADAKAAAAV	A*02:03	-1
ADAKAAAAV	A*02:05	-1
ADAKAAAAV	A*02:06	-1
ADAKAAAAV	A*68:02	-1
ADDETSSLP	B*07:02	-1
ADDPPATVY	B*35:01	-1
ADEDGWTAL	B*48:01	-1
ADFAKVLEL	C*16:01	1
ADFETVRM	B*40:02	1
ADFGLARAF	B*40:02	1
ADFKLFFRW	A*01:01	-1
ADFKLFFRW	A*02:01	-1
ADFKLFFRW	A*03:01	-1
ADFKLFFRW	A*11:01	-1
ADFKLFFRW	A*26:01	-1
ADFKLFFRW	A*30:01	-1
ADFKLFFRW	A*31:01	-1
ADFKLFFRW	A*69:01	-1
ADFKLFFRW	B*07:02	-1
ADFKLFFRW	B*08:01	-1
ADFKLFFRW	B*15:01	-1
ADFKLFFRW	B*27:05	-1
ADFKLFFRW	B*35:01	-1
ADFKLFFRW	B*40:01	-1
ADFKLFFRW	B*58:01	-1
ADGIVSKNF	B*44:02	1
ADIGEWAFW	A*24:02	1
ADILVQPTL	B*40:02	1
ADKNLIKCS	B*18:01	-1
ADKNLIKCS	B*40:01	1
ADKNLIKCS	B*40:02	1
ADKNLIKCS	B*44:02	-1
ADKNLIKCS	B*44:03	-1
ADKNLIKCS	B*45:01	-1
ADLLAVHAV	B*40:02	1
ADLLMEKL	B*40:02	1
ADLMGYIPLV	A*02:01	1
ADLRFASEF	A*01:01	-1
ADLRFASEF	A*02:01	-1
ADLRFASEF	A*03:01	-1
ADLRFASEF	A*11:01	-1
ADLRFASEF	A*24:03	-1
ADLRFASEF	A*26:01	-1
ADLRFASEF	A*30:01	-1
ADLRFASEF	A*31:01	-1
ADLRFASEF	A*69:01	-1
ADLRFASEF	B*07:02	-1
ADLRFASEF	B*08:01	1
ADLRFASEF	B*15:01	1
ADLRFASEF	B*27:05	-1
ADLRFASEF	B*35:01	1
ADLRFASEF	B*40:01	-1
ADLRFASEF	B*44:02	-1
ADLRFASEF	B*58:01	-1
ADLVGFLLLK	A*03:02	1
ADLVGFLLLK	A*11:01	1
ADLVVLGA	B*40:02	1
ADMGCVINW	B*44:02	1
ADMGCVINW	B*44:03	1
ADMGCVVSW	A*32:01	1
ADMGCVVSW	B*44:02	1
ADMSKLISL	B*18:01	-1
ADMSKLISL	B*40:01	-1
ADMSKLISL	B*40:02	1
ADMSKLISL	B*44:02	-1
ADMSKLISL	B*44:03	-1
ADMSKLISL	B*45:01	-1
ADMSKLLNL	B*18:01	-1
ADMSKLLNL	B*40:01	-1
ADMSKLLNL	B*40:02	1
ADMSKLLNL	B*44:02	-1
ADMSKLLNL	B*44:03	-1
ADMSKLLNL	B*45:01	-1
ADMWGPSSD	A*02:01	-1
ADMWGPSSD	A*24:02	-1
ADMWGPSSD	A*30:01	-1
ADMWGPSSD	A*30:02	-1
ADMWGPSSD	A*68:01	-1
ADMWGPSSD	B*07:02	-1
ADMWGPSSD	B*58:01	-1
ADMWGPSSD	C*07:01	-1
ADNLITEML	B*18:01	-1
ADNLITEML	B*40:01	-1
ADNLITEML	B*40:02	1
ADNLITEML	B*44:02	-1
ADNLITEML	B*44:03	-1
ADNLITEML	B*45:01	-1
ADNMITEML	B*18:01	-1
ADNMITEML	B*40:01	-1
ADNMITEML	B*40:02	1
ADNMITEML	B*44:02	-1
ADNMITEML	B*44:03	-1
ADNMITEML	B*45:01	-1
ADQAIANGV	B*18:01	-1
ADQAIANGV	B*40:01	-1
ADQAIANGV	B*40:02	1
ADQAIANGV	B*44:02	-1
ADQAIANGV	B*44:03	-1
ADQAIANGV	B*45:01	-1
ADRILDVGF	B*47:01	1
ADRMVGQVL	B*40:02	1
ADSDDILTL	B*18:01	-1
ADSDDILTL	B*40:01	-1
ADSDDILTL	B*40:02	-1
ADSDDILTL	B*44:02	-1
ADSDDILTL	B*44:03	-1
ADSDDILTL	B*45:01	-1
ADSEITETY	B*18:01	1
ADSEITETY	B*40:01	-1
ADSEITETY	B*40:02	-1
ADSEITETY	B*44:02	-1
ADSEITETY	B*44:03	1
ADSEITETY	B*45:01	-1
ADSGCVINW	B*44:02	1
ADSLDFTQV	B*18:01	-1
ADSLDFTQV	B*40:01	-1
ADSLDFTQV	B*40:02	-1
ADSLDFTQV	B*44:02	-1
ADSLDFTQV	B*44:03	-1
ADSLDFTQV	B*45:01	-1
ADSLRLQQL	B*37:01	1
ADTGCAVSW	B*44:03	1
ADTLALVF	B*40:02	1
ADVFHLYLQY	B*18:01	-1
ADVFHLYLQY	B*40:01	-1
ADVFHLYLQY	B*40:02	-1
ADVFHLYLQY	B*44:02	-1
ADVFHLYLQY	B*44:03	1
ADVFHLYLQY	B*45:01	-1
ADVIIHEI	B*40:02	1
ADVINPMAL	B*40:02	1
ADVIPARRRGDSTASLLSPR	A*02:01	-1
ADVIYPMAV	B*40:02	1
ADVKASVL	B*40:02	1
ADVKVHIL	B*40:02	1
ADVLKVEVF	B*37:01	1
ADVSVPKL	B*40:02	1
ADYFEYHQEGGPDGEPDVPP	A*02:01	-1
ADYLSCSHF	B*18:01	-1
ADYLSCSHF	B*40:01	-1
ADYLSCSHF	B*40:02	1
ADYLSCSHF	B*44:02	1
ADYLSCSHF	B*44:03	1
ADYLSCSHF	B*45:01	-1
ADYLVPIL	B*40:02	1
ADYLVPILA	B*40:02	1
ADYSVLYNST	B*18:01	-1
ADYSVLYNST	B*40:01	-1
ADYSVLYNST	B*40:02	-1
ADYSVLYNST	B*44:02	-1
ADYSVLYNST	B*44:03	-1
ADYSVLYNST	B*45:01	-1
AEAAAAAKF	B*44:03	1
AEAAALEVL	B*40:02	1
AEAAASAYY	B*44:03	1
AEAAAVHGARF	B*44:27	1
AEAAEKLKNRY	B*44:03	1
AEAAEVILRV	B*40:02	1
AEAAGCSMI	B*18:01	-1
AEAAGCSMI	B*40:01	1
AEAALENLV	B*18:01	-1
AEAALENLV	B*40:01	1
AEAALENLV	B*40:02	1
AEAALENLV	B*44:02	-1
AEAALENLV	B*44:03	1
AEAALENLV	B*45:01	1
AEAASATPL	B*40:01	1
AEAAVKPLL	B*18:01	-1
AEAAVKPLL	B*40:01	1
AEAAVKPLL	B*40:02	-1
AEAAVKPLL	B*44:02	1
AEAAVKPLL	B*44:03	1
AEAAVKPLL	B*45:01	1
AEAAVKPLLA	B*18:01	-1
AEAAVKPLLA	B*40:01	1
AEAAVKPLLA	B*40:02	-1
AEAAVKPLLA	B*44:02	1
AEAAVKPLLA	B*44:03	1
AEAAVKPLLA	B*45:01	1
AEAAVVAVA	B*40:02	1
AEAAVVAVA	B*50:01	1
AEADGLSTNHW	B*44:02	1
AEADGLSTNHW	B*44:03	1
AEADKTIKVY	B*44:02	1
AEADKTIKVY	B*44:03	1
AEADKTIKVY	B*44:27	1
AEAEAAAVHGARF	B*44:27	1
AEAEAASVRM	B*44:03	1
AEAEARAEA	B*50:01	1
AEAEASREA	B*50:01	1
AEAEASRLTA	B*50:01	1
AEAEAVAALLL	B*40:02	1
AEAEAVREVY	B*44:03	1
AEAEGLRAA	B*50:01	1
AEAEGLSGTTL	B*40:02	1
AEAEKIKAA	B*50:01	1
AEAEKLGGQSY	B*44:02	1
AEAEKLGGQSY	B*44:03	1
AEAEKLGGQSY	B*44:27	1
AEAEKQLGA	B*50:01	1
AEAEKQLQQA	B*50:01	1
AEAELGQGRQPL	B*40:02	1
AEAELLNLRKI	B*44:03	1
AEAEPPSEV	B*40:02	1
AEAEPPSEVVSTPVLW	B*44:02	1
AEAEQTLRF	B*44:03	1
AEAERAAEA	B*50:01	1
AEAERAVVL	B*50:01	1
AEAERVGL	B*41:02	1
AEAERVGLHKVF	B*44:02	1
AEAFEAIPRAL	B*40:02	1
AEAFEAIPRAL	B*41:05	1
AEAFEAIPRAL	B*44:02	1
AEAFEAIPRAL	B*44:03	1
AEAFLEHLW	B*44:02	1
AEAFLEHLW	B*44:08	1
AEAFLEHLW	B*44:27	1
AEAGAGSATEFQF	B*41:04	1
AEAGAKISIM	B*40:02	1
AEAGHLEGHCL	B*44:03	1
AEAGRFKVL	B*44:03	1
AEAGSGGPGF	B*44:03	1
AEAHAKVRL	B*44:03	1
AEAHARIHL	B*44:03	1
AEAIAMNRQL	B*44:03	1
AEAIFKLTY	B*44:02	1
AEAIFKLTY	B*44:03	1
AEAIFKLTYQ	B*40:01	1
AEAIFKLTYQ	B*44:02	1
AEAIFKLTYQ	B*44:03	1
AEAIHSPQV	B*40:02	1
AEAIRILAA	B*40:02	1
AEAIRILAA	B*45:01	1
AEAIRILAA	B*50:01	1
AEAIRKIGF	B*44:03	1
AEAITLAERKY	B*44:02	1
AEAITLAERKY	B*44:03	1
AEAITLAERKY	B*44:27	1
AEAKAGEGTY	B*44:03	1
AEAKARAEI	B*44:03	1
AEAKDLFTKA	B*50:01	1
AEAKESGPTTY	B*44:03	1
AEAKFFTES	B*50:01	1
AEAKKIERL	B*40:02	1
AEALAQRTY	B*44:03	1
AEALERMFL	B*41:02	1
AEALERMFL	B*41:03	1
AEALERMFLSF	B*40:02	1
AEALGPFQS	B*18:01	-1
AEALGPFQS	B*40:01	-1
AEALGPFQS	B*40:02	1
AEALGPFQS	B*44:02	1
AEALGPFQS	B*44:03	-1
AEALGPFQS	B*45:01	1
AEALHAHGY	B*44:03	1
AEALKGMPI	B*40:01	1
AEALKGMPI	B*44:02	1
AEALKGMPIR	A*30:01	1
AEALLADGL	A*01:01	-1
AEALLADGL	A*02:01	-1
AEALLADGL	A*11:01	-1
AEALLADGL	A*26:02	-1
AEALLADGL	A*26:03	-1
AEALLADGL	A*31:01	-1
AEALLADGL	A*68:02	-1
AEALLADGL	A*69:01	-1
AEALLADGL	B*07:02	-1
AEALLADGL	B*08:02	-1
AEALLADGL	B*08:03	-1
AEALLADGL	B*15:17	-1
AEALLADGL	B*18:01	1
AEALLADGL	B*27:05	-1
AEALLADGL	B*39:01	-1
AEALLADGL	B*40:01	1
AEALLADGL	B*44:02	-1
AEALLADGL	B*48:01	-1
AEALLADGL	B*57:01	-1
AEALLADGL	B*58:01	-1
AEALLSDLHAF	B*44:02	1
AEALPKQSV	B*40:02	1
AEALPRPNWEL	B*40:02	1
AEALPSLAA	B*40:02	1
AEALRLPYEQW	B*44:02	1
AEALSKMKL	B*44:03	1
AEALSNQQKA	B*50:01	1
AEALSQAVARY	B*44:03	1
AEALVGQVL	B*40:02	1
AEAMAAYLAL	B*44:03	1
AEAMEVA	B*07:02	1
AEANRALAHY	B*44:03	1
AEAPLPSPKL	B*40:02	1
AEAPPPQKRY	B*44:03	1
AEAPPPQKRYY	B*44:03	1
AEAPQLRPA	B*50:01	1
AEAPSESKPA	B*50:01	1
AEAPSQVRL	B*44:03	1
AEAPVGSKA	B*50:01	1
AEAPVLFAKA	B*50:01	1
AEAPVQEEKL	B*41:03	1
AEAPVQEEKL	B*44:03	1
AEAQLHTTA	B*50:01	1
AEAQMSIQL	B*18:01	-1
AEAQMSIQL	B*40:01	1
AEAQMSIQL	B*40:02	1
AEAQMSIQL	B*44:02	1
AEAQMSIQL	B*44:03	1
AEAQMSIQL	B*45:01	1
AEAQMSIQLI	B*18:01	-1
AEAQMSIQLI	B*40:01	1
AEAQMSIQLI	B*40:02	1
AEAQMSIQLI	B*44:02	1
AEAQMSIQLI	B*44:03	1
AEAQMSIQLI	B*45:01	1
AEAQPPSHPPSF	B*44:27	1
AEARPGATA	B*50:01	1
AEARQSPAA	B*50:01	1
AEASALYGRAL	B*40:02	1
AEASALYGRAL	B*44:03	1
AEASHVSRY	B*44:03	1
AEASMISKL	B*40:02	1
AEASMISKL	B*41:03	1
AEASMISKL	B*44:03	1
AEATEPLKSA	B*50:01	1
AEATQLVTA	B*44:03	1
AEAVQERQQYAW	B*44:27	1
AEAVQRLLY	A*29:02	1
AEAVSRVL	B*40:02	1
AEAYCTGML	B*18:01	-1
AEAYCTGML	B*40:01	1
AEAYCTGML	B*40:02	1
AEAYCTGML	B*44:02	1
AEAYCTGML	B*44:03	1
AEAYCTGML	B*45:01	1
AEAYLGKKV	B*44:03	1
AEAYLGKKV	B*49:01	1
AEAYLGKTV	B*40:02	1
AECPNTNRAW	B*44:02	1
AECPNTNRAW	B*44:03	1
AEDAIRNLHHY	B*44:03	1
AEDAIYGRNGY	B*44:03	1
AEDALHNLDRKW	B*44:02	1
AEDALHNLDRKW	B*44:27	1
AEDASTLIVGHW	B*44:27	1
AEDCEFIQRF	B*44:03	1
AEDDIRQNF	B*44:03	1
AEDEDLRVHF	B*44:03	1
AEDEGVSQRKF	B*40:02	1
AEDEGVSQRKF	B*44:02	1
AEDEGVSQRKF	B*44:03	1
AEDELFNRY	B*44:02	1
AEDELFNRY	B*44:03	1
AEDELFNRY	B*44:27	1
AEDEMDLDRRAY	B*44:27	1
AEDENGKIVGY	B*44:03	1
AEDENGKIVGY	B*44:27	1
AEDFYDCRV	B*49:01	1
AEDFYSRLL	B*40:02	1
AEDGGTGGGSTYVSKPVSW	B*44:27	1
AEDGLIRQY	B*44:03	1
AEDGPTTRF	B*44:03	1
AEDGSAGVRVL	B*40:02	1
AEDGTTSKY	B*44:03	1
AEDIAKIKKF	B*44:03	1
AEDKDTPAL	B*40:02	1
AEDKENYKKF	B*44:02	1
AEDKENYKKF	B*44:03	1
AEDKENYKKF	B*44:27	1
AEDKENYKKFY	B*44:03	1
AEDKENYKKFY	B*44:27	1
AEDKWLSA	B*50:01	1
AEDLADHHV	A*02:01	-1
AEDLADHHV	A*02:03	-1
AEDLADHHV	A*02:11	1
AEDLADHHV	A*02:12	-1
AEDLADHHV	A*02:19	-1
AEDLADHHV	A*03:01	-1
AEDLADHHV	A*23:01	-1
AEDLADHHV	A*24:03	-1
AEDLADHHV	A*25:01	-1
AEDLADHHV	A*26:01	-1
AEDLADHHV	A*29:02	-1
AEDLADHHV	A*80:01	-1
AEDLADHHV	B*15:01	-1
AEDLADHHV	B*15:17	-1
AEDLADHHV	B*18:01	-1
AEDLADHHV	B*27:03	-1
AEDLADHHV	B*39:01	-1
AEDLADHHV	B*46:01	-1
AEDLADHHV	B*51:01	-1
AEDLADHHV	B*57:01	-1
AEDLNSRVSY	B*44:03	1
AEDLNSRVSYW	B*44:02	1
AEDLNTRVAY	B*44:03	1
AEDLNTRVAYW	B*44:02	1
AEDLNTRVAYW	B*44:03	1
AEDLQVGQV	A*02:01	-1
AEDLQVGQVE	A*02:01	-1
AEDLVVTKY	B*44:03	1
AEDMETKIKNY	B*44:02	1
AEDMETKIKNY	B*44:03	1
AEDMETKIKNY	B*44:27	1
AEDMGNGCF	B*40:01	1
AEDMLNPNY	A*01:01	-1
AEDMLNPNY	A*02:01	-1
AEDMLNPNY	A*03:01	-1
AEDMLNPNY	A*11:01	-1
AEDMLNPNY	A*23:01	-1
AEDMLNPNY	A*24:02	-1
AEDMLNPNY	A*26:01	-1
AEDMLNPNY	A*29:02	-1
AEDMLNPNY	A*30:02	-1
AEDMLNPNY	A*31:01	-1
AEDMLNPNY	A*69:01	-1
AEDMLNPNY	B*07:02	-1
AEDMLNPNY	B*08:01	-1
AEDMLNPNY	B*15:01	-1
AEDMLNPNY	B*27:05	-1
AEDMLNPNY	B*40:01	1
AEDMLNPNY	B*58:01	-1
AEDMTSKDY	B*44:03	1
AEDNLIHKF	B*40:02	1
AEDNLIHKF	B*44:03	1
AEDPAGLKV	B*41:03	1
AEDPAGLKV	B*49:01	1
AEDPALKEIVL	B*40:02	1
AEDPLGAIHL	B*40:02	1
AEDPLGAIHL	B*44:02	1
AEDPLGAIHL	B*44:03	1
AEDPLVQSL	B*40:02	1
AEDPSKSYVKL	B*40:02	1
AEDPSLERHF	B*44:03	1
AEDRELLKAY	B*44:03	1
AEDRGTLSA	B*50:01	1
AEDRQICPSL	B*40:02	1
AEDSVMDHHF	B*44:02	1
AEDSVMDHHF	B*44:03	1
AEDSVSQRAVL	B*40:02	1
AEDTPVVQL	B*40:02	1
AEDVLSGKVSA	B*50:01	1
AEDYSVDENGQRW	B*44:02	1
AEEAAGIGIL	B*45:01	1
AEEAAGIGILT	B*45:01	1
AEEARKKINSW	B*44:27	1
AEEDFYEKL	B*40:02	1
AEEDFYEKL	B*41:04	1
AEEEAATRIPA	B*50:01	1
AEEEFVQRF	B*44:27	1
AEEEGPKREL	B*40:02	1
AEEEGVNKF	B*44:03	1
AEEEIGTPRKF	B*44:03	1
AEEEMRASL	B*40:02	1
AEEESKGSATY	B*44:03	1
AEEFPNLAV	B*40:02	1
AEEKAAVTSL	B*40:02	1
AEEKAAVTSL	B*41:02	1
AEEKAAVTSL	B*41:04	1
AEEKAIVQQW	B*44:02	1
AEEKAIVQQW	B*44:03	1
AEEKATGKLF	B*44:03	1
AEEKEDGRRW	B*44:03	1
AEEKIPPSTL	B*40:02	1
AEEKLEGRVA	B*50:01	1
AEEKLPMTL	B*40:02	1
AEEKLQASV	B*40:02	1
AEEKMPLSL	B*40:02	1
AEEKQTKSF	B*44:03	1
AEEKSIILQL	B*40:02	1
AEEKSSIHDARSW	B*44:02	1
AEEKSSIHDARSW	B*44:27	1
AEEKTISAKY	B*44:03	1
AEELERQGY	B*44:02	1
AEELERQGY	B*44:27	1
AEELFARKF	B*44:03	1
AEELGHRDV	B*41:03	1
AEELLRIGL	B*40:02	1
AEELPHIHAF	B*41:04	1
AEELPHIHAF	B*44:02	1
AEELPHIHAF	B*44:03	1
AEELPHIHAF	B*44:27	1
AEEQLLKHGW	B*44:27	1
AEERAEAKKKF	B*44:03	1
AEESDLSRQY	B*44:02	1
AEESDLSRQY	B*44:03	1
AEESRKHINTW	B*44:03	1
AEESVHRRAVG	B*44:27	1
AEEVARLW	B*44:03	1
AEEYLGFIL	B*40:02	1
AEFAAKAA	B*50:01	1
AEFAERSVA	B*40:02	1
AEFAERTVA	B*40:02	1
AEFAGKDFDT	A*02:01	1
AEFAILRM	B*40:02	1
AEFDTPGHTL	B*40:02	1
AEFEDLDSL	B*40:02	1
AEFEEPRVI	B*44:03	1
AEFEKIQKL	B*40:02	1
AEFELPKTM	B*44:03	1
AEFEQKINRL	B*40:02	1
AEFEQKINRL	B*44:03	1
AEFEVVRTI	B*44:03	1
AEFGEPLPKRL	B*40:02	1
AEFGPWQTV	A*02:01	1
AEFGPWQTV	A*02:11	1
AEFGPWQTV	B*15:42	1
AEFGPWQTV	B*27:20	1
AEFGPWQTV	B*45:06	1
AEFGPWQTV	B*83:01	1
AEFGPWQTV	C*04:01	1
AEFHTELERL	B*40:02	1
AEFIKFTVI	B*49:01	1
AEFIKFTVI	B*50:01	1
AEFIMLNHF	B*40:02	1
AEFIVAKAI	B*40:02	1
AEFIVAKAI	B*44:03	1
AEFIVGGKY	B*44:03	1
AEFKEAFQL	B*40:02	1
AEFKEAFQL	B*44:02	1
AEFKEAFQLF	B*40:02	1
AEFKEAFQLF	B*44:02	1
AEFKEAFSLF	B*40:02	1
AEFKLENIISTL	B*40:02	1
AEFKQIRSI	B*44:03	1
AEFKQIRSI	B*49:01	1
AEFKSRFFVM	B*18:01	1
AEFKSRFFVM	B*40:01	1
AEFKSRFFVM	B*40:02	1
AEFKSRFFVM	B*44:02	1
AEFKSRFFVM	B*44:03	1
AEFKSRFFVM	B*45:01	1
AEFKSRFFVW	B*18:01	1
AEFKSRFFVW	B*40:01	1
AEFKSRFFVW	B*40:02	1
AEFKSRFFVW	B*44:02	1
AEFKSRFFVW	B*44:03	1
AEFKSRFFVW	B*45:01	1
AEFLAEHPNVTL	B*40:02	1
AEFLENFVR	A*02:01	-1
AEFLENFVR	A*24:02	-1
AEFLENFVR	A*30:01	-1
AEFLENFVR	A*30:02	-1
AEFLENFVR	A*68:01	1
AEFLENFVR	B*07:02	-1
AEFLENFVR	B*58:01	-1
AEFLENFVR	C*07:01	-1
AEFLLHML	B*40:02	1
AEFLLPLLI	B*40:02	1
AEFLPDPSAL	B*40:02	1
AEFLPDPSALQNL	B*40:02	1
AEFLQPLL	B*40:02	1
AEFLSEHPNVTL	B*40:02	1
AEFLTSKL	B*40:02	1
AEFLYQVLI	B*40:02	1
AEFNDSDSGISL	B*40:02	1
AEFNEDGLL	B*48:01	-1
AEFNSTPAVF	B*40:02	1
AEFPDEPKW	B*44:03	1
AEFPDHLGGGY	B*44:03	1
AEFPGLPEAL	B*40:02	1
AEFPLEPML	B*40:02	1
AEFPQPPGAARW	B*44:02	1
AEFPVGSTA	A*01:01	-1
AEFPVGSTA	A*03:01	-1
AEFPVGSTA	A*11:01	-1
AEFPVGSTA	A*26:01	-1
AEFPVGSTA	A*30:01	-1
AEFPVGSTA	A*31:01	-1
AEFPVGSTA	A*69:01	-1
AEFPVGSTA	B*07:02	-1
AEFPVGSTA	B*08:01	-1
AEFPVGSTA	B*15:01	-1
AEFPVGSTA	B*15:42	1
AEFPVGSTA	B*27:05	-1
AEFPVGSTA	B*35:01	-1
AEFPVGSTA	B*40:01	1
AEFPVGSTA	B*44:02	-1
AEFPVGSTA	B*45:06	1
AEFPVGSTA	B*58:01	-1
AEFPVGSTA	B*83:01	1
AEFPVGSTA	C*04:01	1
AEFQELLKV	B*49:01	1
AEFRDPLGY	B*44:03	1
AEFREPLILL	B*40:02	1
AEFSKKCSERW	B*44:03	1
AEFSSAGHSL	B*40:02	1
AEFTFQLNL	B*18:01	-1
AEFTFQLNL	B*40:01	1
AEFTFQLNL	B*40:02	1
AEFTFQLNL	B*44:02	1
AEFTFQLNL	B*44:03	1
AEFTFQLNL	B*45:01	1
AEFTKSIAKF	B*40:02	1
AEFTKSIAKF	B*44:03	1
AEFTKSIAKF	B*44:27	1
AEFTVETRSA	B*40:02	1
AEFVFSCGI	B*15:42	1
AEFVFSCGI	B*40:01	1
AEFVFSCGI	B*45:06	1
AEFVFSCGI	B*83:01	1
AEFVFSCGI	C*04:01	1
AEFVGVSHL	B*40:02	1
AEFVGVSHL	B*44:03	1
AEFWDVFLS	A*01:01	-1
AEFWDVFLS	A*02:01	-1
AEFWDVFLS	A*03:01	-1
AEFWDVFLS	A*11:01	-1
AEFWDVFLS	A*26:01	-1
AEFWDVFLS	A*30:01	-1
AEFWDVFLS	A*31:01	-1
AEFWDVFLS	A*69:01	-1
AEFWDVFLS	B*07:02	-1
AEFWDVFLS	B*08:01	-1
AEFWDVFLS	B*15:01	-1
AEFWDVFLS	B*27:05	-1
AEFWDVFLS	B*35:01	-1
AEFWDVFLS	B*40:01	1
AEFWDVFLS	B*44:02	-1
AEFWDVFLS	B*58:01	-1
AEFYHPAQEY	B*44:03	1
AEFYQLITM	B*15:01	1
AEFYQLITM	B*40:01	1
AEGAPQKEVY	B*44:03	1
AEGAYQVRL	B*44:03	1
AEGDLIEHF	B*44:02	1
AEGDLIEHF	B*44:03	1
AEGDLVRLL	B*44:03	1
AEGDTGLPRVW	B*44:03	1
AEGEIYTKL	B*40:02	1
AEGEIYTKL	B*44:03	1
AEGENKTSKSW	B*44:03	1
AEGEPRYAL	B*44:03	1
AEGFSYTDANKNKGIT	A*02:01	-1
AEGGANKGY	B*44:03	1
AEGGATLGA	B*44:03	-1
AEGGGAKFKKY	B*44:03	1
AEGGRPPAA	B*50:01	1
AEGGYPLRF	B*44:03	1
AEGIGTGW	B*44:03	1
AEGIHTGQF	B*44:02	1
AEGIHTGQFVY	B*44:02	1
AEGIHTGQFVY	B*44:03	1
AEGILLPRY	B*44:03	1
AEGKLISVEY	B*44:03	1
AEGLAALHSL	B*40:02	1
AEGLAKLMF	B*44:03	1
AEGLLQEAL	B*40:02	1
AEGLNLHTI	B*44:03	1
AEGLRALLARSHVERTTDEG	A*02:01	-1
AEGPPRLAI	B*44:03	1
AEGPSARPA	B*50:01	1
AEGPVVEKI	B*40:02	1
AEGPVVEKI	B*44:03	1
AEGQTSINKTF	B*44:03	1
AEGRIIDVI	B*40:02	1
AEGSAVKRM	B*44:03	1
AEGSMPGNRLY	B*44:03	1
AEGSRGGSQA	B*18:01	-1
AEGSRGGSQA	B*40:01	-1
AEGSRGGSQA	B*40:02	-1
AEGSRGGSQA	B*44:02	-1
AEGSRGGSQA	B*44:03	-1
AEGSRGGSQA	B*45:01	1
AEGSVAREEW	B*44:03	1
AEGSVAREEW	B*44:27	1
AEGTAQQRL	B*44:03	1
AEGTEEGARW	B*44:02	1
AEGTEEGARW	B*44:03	1
AEGTEEGARW	B*44:27	1
AEGTFPGKI	B*40:02	1
AEGTGITHL	A*01:01	-1
AEGTGITHL	A*02:01	-1
AEGTGITHL	A*03:01	-1
AEGTGITHL	A*11:01	-1
AEGTGITHL	A*26:01	-1
AEGTGITHL	A*30:01	-1
AEGTGITHL	A*31:01	-1
AEGTGITHL	A*69:01	-1
AEGTGITHL	B*07:02	-1
AEGTGITHL	B*08:01	-1
AEGTGITHL	B*15:01	-1
AEGTGITHL	B*27:05	-1
AEGTGITHL	B*35:01	-1
AEGTGITHL	B*40:01	1
AEGTGITHL	B*58:01	-1
AEGTLSKKL	B*44:03	1
AEGTSARTF	B*44:03	1
AEGVIAFLI	A*24:02	1
AEGVITQDDM	B*40:01	1
AEGVIVGHW	B*44:03	1
AEGVVAFLI	A*02:01	-1
AEGVVAFLI	A*02:03	-1
AEGVVAFLI	A*02:11	-1
AEGVVAFLI	A*02:12	-1
AEGVVAFLI	A*02:16	-1
AEGVVAFLI	A*02:19	-1
AEGVVAFLI	A*03:01	-1
AEGVVAFLI	A*24:02	1
AEGVVAFLI	A*24:03	-1
AEGVVAFLI	A*25:01	-1
AEGVVAFLI	A*26:01	-1
AEGVVAFLI	A*29:02	-1
AEGVVAFLI	A*68:02	-1
AEGVVAFLI	A*69:01	-1
AEGVVAFLI	A*80:01	-1
AEGVVAFLI	B*15:01	-1
AEGVVAFLI	B*15:17	-1
AEGVVAFLI	B*18:01	-1
AEGVVAFLI	B*27:03	-1
AEGVVAFLI	B*39:01	-1
AEGVVAFLI	B*40:01	1
AEGVVAFLI	B*46:01	-1
AEGVVAFLI	B*57:01	-1
AEHADTVQL	B*44:03	1
AEHDPWWAV	A*01:01	-1
AEHDPWWAV	A*02:01	-1
AEHDPWWAV	A*03:01	-1
AEHDPWWAV	A*11:01	-1
AEHDPWWAV	A*26:01	-1
AEHDPWWAV	A*30:01	-1
AEHDPWWAV	A*31:01	-1
AEHDPWWAV	A*69:01	-1
AEHDPWWAV	B*07:02	-1
AEHDPWWAV	B*08:01	-1
AEHDPWWAV	B*15:01	-1
AEHDPWWAV	B*15:42	1
AEHDPWWAV	B*27:05	-1
AEHDPWWAV	B*35:01	-1
AEHDPWWAV	B*40:01	1
AEHDPWWAV	B*45:06	1
AEHDPWWAV	B*58:01	-1
AEHDPWWAV	B*83:01	1
AEHDPWWAV	C*04:01	1
AEHDQLLLNY	B*44:03	1
AEHDRIARQW	B*44:03	1
AEHDSELSF	B*44:03	1
AEHDVTVKY	B*44:03	1
AEHFENQVL	A*01:01	-1
AEHFENQVL	A*02:01	-1
AEHFENQVL	A*11:01	-1
AEHFENQVL	A*26:01	-1
AEHFENQVL	A*26:02	-1
AEHFENQVL	A*31:01	-1
AEHFENQVL	A*68:02	-1
AEHFENQVL	A*69:01	-1
AEHFENQVL	B*07:02	-1
AEHFENQVL	B*08:02	-1
AEHFENQVL	B*08:03	-1
AEHFENQVL	B*15:09	-1
AEHFENQVL	B*15:17	-1
AEHFENQVL	B*18:01	-1
AEHFENQVL	B*27:05	-1
AEHFENQVL	B*39:01	1
AEHFENQVL	B*40:01	1
AEHFENQVL	B*44:02	-1
AEHFENQVL	B*48:01	-1
AEHFENQVL	B*57:01	-1
AEHFENQVL	B*58:01	-1
AEHFLEQQM	B*40:02	1
AEHFLEQQM	B*44:03	1
AEHFLEQQM	B*44:27	1
AEHGDQDYIW	B*44:03	1
AEHGEVSIQ	B*44:03	1
AEHGSFRVT	B*50:01	1
AEHHEVLTEY	B*44:03	1
AEHIAQGLRLY	B*44:03	1
AEHIAQGLRLY	B*44:27	1
AEHIESRTL	B*44:03	1
AEHIKSLLI	B*44:03	1
AEHKEFITA	B*50:01	1
AEHKEFITAL	B*40:02	1
AEHKIFPAAL	B*40:02	1
AEHLGDFHRTY	B*44:03	1
AEHLGDFHRTY	B*44:27	1
AEHNAALQA	B*50:01	1
AEHNSKIKYW	B*44:03	1
AEHPELRSY	B*44:03	1
AEHPGFMKT	B*50:01	1
AEHPIVIVC	B*40:02	1
AEHPIVIVC	B*41:01	1
AEHPNPGVRY	B*44:03	1
AEHPNVTLTI	B*44:03	1
AEHQVGEDGFLL	B*40:02	1
AEHSEPPQA	B*50:01	1
AEHSFSNGA	B*50:01	1
AEHSGASHNI	B*44:02	1
AEHSGASHNI	B*44:03	1
AEHSGTSHNI	B*44:02	1
AEHSPVPAGF	B*44:03	1
AEHSTITAW	B*44:03	1
AEHSTVITF	B*40:02	1
AEHSTVITF	B*44:03	1
AEHTGREIV	B*40:01	1
AEHVVQPKA	B*50:01	1
AEHYTETAL	B*40:02	1
AEIAAKDKL	B*44:03	1
AEIAALRFL	B*40:02	1
AEIAALRFL	B*44:03	1
AEIAFYPKE	B*44:03	1
AEIAPFVEI	B*40:02	1
AEIAQLMSL	B*40:02	1
AEIAQLMSL	B*49:01	1
AEIAVEQAA	A*01:01	-1
AEIAVEQAA	A*02:01	-1
AEIAVEQAA	A*03:01	-1
AEIAVEQAA	A*11:01	-1
AEIAVEQAA	A*24:02	-1
AEIAVEQAA	A*30:01	-1
AEIAVEQAA	A*30:02	-1
AEIAVEQAA	A*68:01	-1
AEIAVEQAA	B*07:02	-1
AEIAVEQAA	B*08:01	-1
AEIAVEQAA	B*15:01	-1
AEIAVEQAA	B*58:01	-1
AEIAVEQAA	C*07:01	-1
AEIAVNAV	B*40:02	1
AEIDAHLVA	B*50:01	1
AEIDARLKA	B*50:01	1
AEIDARNDSF	B*44:02	1
AEIDARNDSF	B*44:03	1
AEIDARNDSF	B*44:27	1
AEIDDKLNKI	B*44:03	1
AEIDDRKQL	B*44:03	1
AEIDEEPVSKA	B*50:01	1
AEIDLFRAA	B*50:01	1
AEIDLQEL	B*40:02	1
AEIDLRQGRL	B*40:02	1
AEIDLRQGRLL	B*44:03	1
AEIDREMISSL	B*40:02	1
AEIDRRISA	B*50:01	1
AEIDRSFKP	A*01:01	-1
AEIDRSFKP	A*02:01	-1
AEIDRSFKP	A*03:01	-1
AEIDRSFKP	A*11:01	-1
AEIDRSFKP	A*26:01	-1
AEIDRSFKP	A*30:01	-1
AEIDRSFKP	A*31:01	-1
AEIDRSFKP	A*69:01	-1
AEIDRSFKP	B*07:02	-1
AEIDRSFKP	B*08:01	-1
AEIDRSFKP	B*15:01	-1
AEIDRSFKP	B*27:05	-1
AEIDRSFKP	B*35:01	-1
AEIDRSFKP	B*40:01	1
AEIDRSFKP	B*44:02	-1
AEIDRSFKP	B*58:01	-1
AEIDSIHQL	B*44:03	1
AEIDSVKMTL	B*44:03	1
AEIDVIFKDF	B*40:02	1
AEIEDIRVL	B*44:02	1
AEIEDIRVL	B*44:03	1
AEIEDLIFL	B*40:01	1
AEIEDPPIP	B*40:02	1
AEIEDVKPA	B*50:01	1
AEIEEDKARRI	B*44:03	1
AEIEELTAS	B*40:02	1
AEIEELTASA	B*40:02	1
AEIEHFIHI	B*40:02	1
AEIEHFIHI	B*49:01	1
AEIEIMKKL	B*40:02	1
AEIEIVKDL	B*44:02	1
AEIEIVKEEF	B*44:03	1
AEIEKFDKSKL	B*40:02	1
AEIEKKKEM	B*44:03	1
AEIEKLGQKY	B*44:02	1
AEIEKLGQKY	B*44:03	1
AEIELLQNLL	B*40:02	1
AEIEQAASRL	B*44:03	1
AEIEQKIKEY	B*44:03	1
AEIESATLF	A*02:01	-1
AEIESATLF	A*02:03	-1
AEIESATLF	A*02:11	-1
AEIESATLF	A*02:12	-1
AEIESATLF	A*02:19	-1
AEIESATLF	A*03:01	-1
AEIESATLF	A*24:03	-1
AEIESATLF	A*25:01	-1
AEIESATLF	A*26:01	-1
AEIESATLF	A*29:02	-1
AEIESATLF	A*68:02	-1
AEIESATLF	A*69:01	-1
AEIESATLF	A*80:01	-1
AEIESATLF	B*15:17	-1
AEIESATLF	B*27:03	-1
AEIESATLF	B*39:01	-1
AEIESATLF	B*40:01	1
AEIESATLF	B*46:01	-1
AEIESATLF	B*51:01	-1
AEIESATLF	B*57:01	-1
AEIGAVTLV	B*40:02	1
AEIGEGAYGKVF	B*44:02	1
AEIGEGAYGKVF	B*44:27	1
AEIGRNYSM	B*44:03	1
AEIGSNIKNL	B*44:03	1
AEIGYRNSL	B*40:02	1
AEIGYRNSL	B*44:03	1
AEIIKGELW	B*44:02	1
AEIIKQLKI	B*49:01	1
AEIIQLVNA	B*40:02	1
AEIIRFLTNY	B*44:02	1
AEIKADKEKGF	B*44:03	1
AEIKIIREAY	B*44:03	1
AEIKIQGL	B*40:02	1
AEIKNSQEA	B*50:01	1
AEIKQIVSEY	B*44:03	1
AEIKVKLIEA	B*50:01	1
AEILAEIARIL	B*40:02	1
AEILARDGPNAL	B*40:02	1
AEILGALVSV	B*40:02	1
AEILIIIMRT	B*18:01	-1
AEILIIIMRT	B*40:01	-1
AEILIIIMRT	B*40:02	-1
AEILIIIMRT	B*44:02	-1
AEILIIIMRT	B*44:03	1
AEILIIIMRT	B*45:01	-1
AEILKERGAY	B*44:03	1
AEILLSNHY	B*44:03	1
AEILPDTTY	B*18:01	1
AEILPDTTY	B*40:01	-1
AEILPDTTY	B*40:02	-1
AEILPDTTY	B*44:02	1
AEILPDTTY	B*44:03	1
AEILPDTTY	B*45:01	1
AEILPDTTYL	B*18:01	-1
AEILPDTTYL	B*40:01	-1
AEILPDTTYL	B*40:02	1
AEILPDTTYL	B*44:02	1
AEILPDTTYL	B*44:03	1
AEILPDTTYL	B*45:01	1
AEILQESRM	B*40:02	1
AEILQESRM	B*44:03	1
AEILSGRVI	A*01:01	-1
AEILSGRVI	A*02:01	-1
AEILSGRVI	A*11:01	-1
AEILSGRVI	A*26:01	-1
AEILSGRVI	A*31:01	-1
AEILSGRVI	A*68:02	-1
AEILSGRVI	A*69:01	-1
AEILSGRVI	B*07:02	-1
AEILSGRVI	B*08:01	-1
AEILSGRVI	B*15:09	-1
AEILSGRVI	B*15:17	-1
AEILSGRVI	B*18:01	-1
AEILSGRVI	B*27:05	-1
AEILSGRVI	B*40:01	1
AEILSGRVI	B*44:02	-1
AEILSGRVI	B*48:01	-1
AEILSGRVI	B*57:01	-1
AEILSGRVI	B*58:01	-1
AEIMESIKRL	B*44:03	1
AEINANRADA	B*50:01	1
AEINATMSV	B*40:02	1
AEINEIIRV	B*40:02	1
AEINEIIRVL	B*40:02	1
AEINENNVREF	B*44:03	1
AEINKSLLAL	B*40:02	1
AEINNIIKI	B*40:02	1
AEINNIIKI	B*41:03	1
AEINNIIKI	B*44:02	1
AEINNIIKI	B*44:03	1
AEINNIIKI	B*49:01	1
AEINNIIKIV	B*40:02	1
AEIPADPKLY	B*44:02	1
AEIPADPKLY	B*44:03	1
AEIPGLSINF	B*40:02	1
AEIPLQWIA	B*44:02	1
AEIPLQWIA	B*44:03	1
AEIPLQWIAS	B*40:01	1
AEIPLQWIAS	B*44:02	1
AEIPVGICRY	B*44:03	1
AEIQAGKTSQA	B*50:01	1
AEIQGNINHV	B*40:02	1
AEIQGNINKV	B*40:02	1
AEIQGVIDA	B*40:02	1
AEIQGVIDA	B*41:01	1
AEIQNVEGQNL	B*40:02	1
AEIQNVEGQNL	B*44:02	1
AEIQPQWIA	B*44:02	1
AEIQPQWIA	B*44:03	1
AEIQPQWIAA	B*44:02	1
AEIQPQWIAA	B*44:03	1
AEIRAINEA	B*40:02	1
AEIRAINEAY	B*44:03	1
AEIRASANLA	B*18:01	-1
AEIRASANLA	B*40:01	1
AEIRASANLA	B*40:02	-1
AEIRASANLA	B*44:02	1
AEIRASANLA	B*44:03	1
AEIRASANLA	B*45:01	1
AEIRDQMQQQL	B*40:02	1
AEIRHVLVT	B*50:01	1
AEIRHVLVTL	B*40:02	1
AEIRHVLVTL	B*44:03	1
AEIRHVLVTL	B*49:01	1
AEIRIIPAKKY	B*44:02	1
AEIRQQIPVF	B*44:03	1
AEIRSLVTW	B*44:02	1
AEISGSSPI	B*40:01	1
AEISGSSPI	B*44:02	1
AEISGSSPI	B*44:03	1
AEISGSSPIL	A*30:01	-1
AEISGSSPIL	B*40:01	1
AEISGSSPIL	B*44:02	1
AEISGSSPIL	B*44:03	1
AEISQPPAL	B*40:02	1
AEISTVHPEQY	B*44:03	1
AEITDKLGL	B*44:03	1
AEITDKLGLHSL	B*40:02	1
AEITDKLGLHSL	B*44:02	1
AEITNIRPS	B*40:02	1
AEITPKGRAL	B*40:02	1
AEITPQAST	B*44:02	1
AEIVDTVSA	B*18:01	-1
AEIVDTVSA	B*40:01	1
AEIVDTVSA	B*40:02	1
AEIVDTVSA	B*44:02	-1
AEIVDTVSA	B*44:03	-1
AEIVDTVSA	B*45:01	1
AEIVDTVSAL	B*18:01	-1
AEIVDTVSAL	B*40:01	1
AEIVDTVSAL	B*40:02	-1
AEIVDTVSAL	B*44:02	1
AEIVDTVSAL	B*44:03	1
AEIVDTVSAL	B*45:01	1
AEIVEGENHTY	B*44:03	1
AEIVEGENHTY	B*44:27	1
AEIVSLRL	B*44:03	1
AEIYGVTHT	B*40:02	1
AEKALGKAA	B*50:01	1
AEKAPTNIVY	B*44:02	1
AEKAPTNIVY	B*44:03	1
AEKATISQA	B*50:01	1
AEKAVIDLNNRW	B*44:27	1
AEKAVTKEEF	B*44:02	1
AEKAVTKEEF	B*44:03	1
AEKCPNLTHL	B*40:02	1
AEKDSASTEPYY	B*44:27	1
AEKEFNETM	B*41:03	1
AEKELESHSSW	B*44:27	1
AEKELTDRNW	B*44:27	1
AEKELVTII	B*40:02	1
AEKEVKGAVY	B*44:03	1
AEKGEPAAA	B*50:01	1
AEKILKEQERL	B*40:02	1
AEKIQTIIL	B*40:02	1
AEKIRACCY	B*44:03	1
AEKIVAEAI	B*40:02	1
AEKKFKEVA	B*50:01	1
AEKLDEIYV	B*49:01	1
AEKLEALSV	B*40:02	1
AEKLFKQAL	B*40:02	1
AEKLGETEKL	B*40:02	1
AEKLGFAGL	B*40:02	1
AEKLGGSAVI	B*40:02	1
AEKLGGSAVI	B*41:02	1
AEKLGGSAVI	B*49:01	1
AEKLGGSAVISL	B*40:02	1
AEKLITQTF	B*40:02	1
AEKLITQTF	B*44:02	1
AEKLITQTF	B*44:03	1
AEKLPINRL	B*40:02	1
AEKLPNLTHL	B*40:02	1
AEKNTTFDTF	B*44:27	1
AEKNVQKGKGLEGW	B*44:27	1
AEKPLETRTY	B*44:03	1
AEKPSGIHVF	B*40:02	1
AEKQLANITM	B*40:02	1
AEKQLELRL	B*40:02	1
AEKSPGPIV	B*40:02	1
AEKSPQLGL	B*40:02	1
AEKSQERPGNFY	B*44:02	1
AEKSRGRRI	A*01:01	-1
AEKSRGRRI	A*02:01	-1
AEKSRGRRI	A*03:01	-1
AEKSRGRRI	A*11:01	-1
AEKSRGRRI	A*24:02	-1
AEKSRGRRI	A*69:01	-1
AEKSRGRRI	B*07:02	-1
AEKSRGRRI	B*15:01	-1
AEKSRGRRI	B*27:05	-1
AEKSRGRRI	B*40:01	1
AEKSRGRRI	B*46:01	-1
AEKSRGRRI	B*58:01	-1
AEKSRTYVA	B*50:01	1
AEKVEIATL	B*40:02	1
AEKVEIATL	B*41:04	1
AEKVIGAGKSW	B*44:02	1
AEKVIGAGKSW	B*44:03	1
AEKVIGAGKSW	B*44:27	1
AEKVTTPAV	B*44:03	-1
AEKWEVAEV	B*40:02	1
AEKYQTVIA	B*50:01	1
AELAARKY	B*44:03	1
AELAEALRV	B*44:03	1
AELAERLGL	B*44:03	1
AELAEVRAL	B*44:03	1
AELAGLLQA	B*50:01	1
AELAIFRV	B*40:02	1
AELAISKCQF	B*44:03	1
AELALAGINML	B*40:02	1
AELALKTL	B*40:02	1
AELALQKKY	B*44:03	1
AELATRALP	B*45:01	1
AELAWIDGVL	B*40:02	1
AELDEKISAL	B*40:02	1
AELDIPQSV	B*40:02	1
AELDISNNKI	B*40:02	1
AELDKLTSV	B*50:01	1
AELDPVEYTL	B*40:02	1
AELDRQIKSF	B*44:03	1
AELEAANL	B*40:02	1
AELEDDFKEGY	B*44:02	1
AELEDDFKEGY	B*44:27	1
AELEDGAYR	B*44:03	1
AELEDGAYRI	B*44:02	1
AELEDGAYRI	B*44:03	1
AELEEGVYR	B*44:03	-1
AELEEGVYRI	B*44:02	1
AELEEGVYRI	B*44:03	1
AELEELKQVL	B*40:02	1
AELEENQRSY	B*44:03	1
AELEGRQEEL	B*40:02	1
AELEKHGY	B*44:03	1
AELEKQLSQA	B*50:01	1
AELEKSSAA	B*50:01	1
AELENLVNQA	B*40:02	1
AELENLVNQAA	B*40:02	1
AELERAAAL	B*37:01	1
AELESKTNTL	B*40:02	1
AELESSKEQF	B*44:03	1
AELFVAHYM	B*15:01	-1
AELFVAHYM	B*40:01	1
AELGAFFSI	B*15:42	1
AELGAFFSI	B*18:01	1
AELGAFFSI	B*40:01	1
AELGAFFSI	B*45:06	1
AELGAFFSI	B*83:01	1
AELGAFFSI	C*04:01	1
AELGGLLKY	B*44:03	1
AELGIRHVL	B*44:03	1
AELGLSGASM	B*44:03	1
AELGPLNKY	B*44:03	1
AELGTFPRAF	B*44:03	1
AELHAKGAY	B*18:01	1
AELHAKGAY	B*40:01	-1
AELIDSFTW	A*02:01	-1
AELIDSFTW	A*02:03	-1
AELIDSFTW	A*02:11	-1
AELIDSFTW	A*02:12	-1
AELIDSFTW	A*02:16	-1
AELIDSFTW	A*02:19	-1
AELIDSFTW	A*03:01	-1
AELIDSFTW	A*25:01	-1
AELIDSFTW	A*26:01	-1
AELIDSFTW	A*68:02	-1
AELIDSFTW	A*69:01	-1
AELIDSFTW	A*80:01	-1
AELIDSFTW	B*15:01	-1
AELIDSFTW	B*18:01	1
AELIDSFTW	B*27:03	-1
AELIDSFTW	B*39:01	-1
AELIDSFTW	B*46:01	-1
AELIDSFTW	B*51:01	-1
AELIDSFTW	B*57:01	-1
AELIVQPEL	B*41:04	1
AELKDPTDHY	B*44:03	1
AELKIDNQRQQL	B*40:02	1
AELKQAQTL	B*40:02	1
AELKQVQTL	B*40:02	1
AELLAACF	B*18:01	1
AELLAACF	B*40:01	1
AELLAACF	B*40:02	1
AELLAACF	B*44:02	1
AELLAACF	B*44:03	1
AELLAACF	B*45:01	1
AELLAACFA	B*18:01	-1
AELLAACFA	B*40:01	1
AELLAACFA	B*40:02	1
AELLAACFA	B*44:02	1
AELLAACFA	B*44:03	1
AELLAACFA	B*45:01	1
AELLAIIEEL	B*40:02	1
AELLEVAA	B*50:01	1
AELLHGQPAL	B*44:03	1
AELLIFSV	B*40:02	1
AELLKTLAA	B*50:01	1
AELLLERL	B*40:02	1
AELLLIPKV	B*40:02	1
AELLLIPKVL	B*40:02	1
AELLLQNL	B*40:02	1
AELLMTSGVVL	B*40:02	1
AELLNIPFLY	A*29:02	1
AELLNIPFLY	B*44:02	1
AELLNIPFLY	B*44:03	1
AELLNNQFGT	B*18:01	-1
AELLNNQFGT	B*40:01	1
AELLNNQFGT	B*40:02	1
AELLNNQFGT	B*44:02	1
AELLNNQFGT	B*44:03	-1
AELLNNQFGT	B*45:01	-1
AELLPDTTY	B*18:01	1
AELLPDTTY	B*40:01	-1
AELLPDTTY	B*40:02	-1
AELLPDTTY	B*44:02	1
AELLPDTTY	B*44:03	1
AELLPDTTY	B*45:01	-1
AELLPDTTYL	B*18:01	-1
AELLPDTTYL	B*40:01	-1
AELLPDTTYL	B*40:02	1
AELLPDTTYL	B*44:02	1
AELLPDTTYL	B*44:03	1
AELLPDTTYL	B*45:01	-1
AELLRGLSL	B*37:01	1
AELLSCSHL	B*18:01	-1
AELLSCSHL	B*40:01	1
AELLSCSHL	B*40:02	1
AELLSCSHL	B*44:02	1
AELLSCSHL	B*44:03	1
AELLSCSHL	B*45:01	1
AELLSCSHLF	B*18:01	1
AELLSCSHLF	B*40:01	1
AELLSCSHLF	B*40:02	1
[truncated: 139,229 more rows]

## Sheet: Table S2
Supplementary Table S2. The length distribution of the 43,935 peptides
Peptide length	Count	Percentage
6	1	2.27609e-05
7	36	0.000819392
8	1637	0.0372596
9	28516	0.64905
10	10974	0.249778
11	1824	0.0415159
12	298	0.00678275
13	116	0.00264026
14	54	0.00122909
15	139	0.00316376
16	60	0.00136565
17	8	0.000182087
18	6	0.000136565
19	8	0.000182087
20	236	0.00537157
21	4	9.10436e-05
22	3	6.82827e-05
23	1	2.27609e-05
24	4	9.10436e-05
25	9	0.000204848
30	1	2.27609e-05
Total	43935	1

## Sheet: Table S3
Supplementary Table S3. The pseudo-sequences for 135 Class I HLAs in the HLA-peptide binding network
Chelvanayagam (Immunogenetics 1996) identified 48 distinct residues within HLA binding pocket that closely interact with peptides.
We harvested HLA sequences from the IMGT/HLA database and selected those 48 residues as HLA pseudo-sequences.
HLA	Pseudo-sequence (48 residues)
A*01:01	MYFFAVGFVRFMYQERNMAHTDANTLYIQIYRDYIWITKWVAQRYRGY
A*02:01	MYFFAVGFVRFMYGERKVAHTHVDTLYVQRYHYYIWTTKWAVQLYTWY
A*02:02	MYFFAVGFVRFMYGERKVAHTHVDTLYLQRYHYYIWTTKWAVQWYTWY
A*02:03	MYFFAVGFVRFMYGERKVAHTHVDTLYVQRYHYYIWTTKWAEQWYTWY
A*02:04	MYFFAVGFVRFMYGERKVAHTHVDTLYVQMYHYYIWTTKWAVQLYTWY
A*02:05	MYYFAVGFVRFMYGERKVAHTHVDTLYLQRYHYYIWTTKWAVQWYTWY
A*02:06	MYYFAVGFVRFMYGERKVAHTHVDTLYVQRYHYYIWTTKWAVQLYTWY
A*02:07	MYFFAVGFVRFMYGERKVAHTHVDTLYVQRCHYYIWTTKWAVQLYTWY
A*02:08	MYYFAVGFVRFMYGERNVAHTHVDTLYLQRYHYYIWTTKWAVQWYTWY
A*02:09	MYFFAVGFVRFMYGERKVAHTHVDTLYVQRYHYYIWTTKWAVQLYTWY
A*02:10	MYYFAVGFVRFMYGERKVAHTHVDTLYVQRFHYYIWTTKWAVQLYTWY
A*02:11	MYFFAVGFVRFMYGERKVAHIDVDTLYVQRYHYYIWTTKWAVQLYTWY
A*02:12	MYFFAVGFVRFMYGERKVAHTHVDTLYVQRYHYYIWTTKWAVQQYTWY
A*02:14	MYYFAVGFVRFMYGERKVAHTHVDTLYLQRYHYYIWTTKWAVQLYTWY
A*02:16	MYFFAVGFVRFMYGERKVAHTHVDTLYVQRYHYYIWTTKWAVQLYEWY
A*02:17	MYFFAVGFVRFMYGERKVAHTHVDTLYLQMFHYYIWTTKWAVQLYTWY
A*02:19	MYFFAVGFVRFMYGERKVAHTHVDTLYVQRYHYYIWITKWAVQQYTGY
A*02:50	MYFFAVGFVRFMYGERKVAHTHVDTLYIQRYHYYIWTTKWAVQWYTWY
A*03:01	MYFFAVGFVRFMYQERNVAQTDVDTLYIQIYRDYIWITKWAEQLYTWY
A*03:02	MYFFAVGFVRFMYQERNVAQTDVDTLYIQIYRDYIWITKWAVQQYTWY
A*03:19	MYFFAVGFVRFMYQERNVAQTDVDTLYIQIFHYYIWITKWAEQLYTWY
A*11:01	MYYFAVGFVRFMYQERNVAQTDVDTLYIQIYRDYIWITKWAAQQYRWY
A*11:02	MYYFAVGFVRFMYQERNVAQTDVDTLYIQIYRDYIWITKWAAQQYRWY
A*23:01	MYSFAVGFVRFMYEEGKVAHTDENIAYLQMFHYYIWITKWAVQLYTGY
A*24:02	MYSFAVGFVRFMYEEGKVAHTDENIAYLQMFHYYIWITKWAVQQYTGY
A*24:03	MYSFAVGFVRFMYEEGKVAHTDENIAYLQMFHYYIWITKWAVQQYTWY
A*25:01	MYYFAVGFVRFMYRNRNVAHTDESIAYIQRYQDYIWITKWAEQWYRWY
A*26:01	MYYFAVGFVRFMYRNRNVAHTDANTLYIQRYQDYIWITKWAEQWYRWY
A*26:02	MYYFAVGFVRFMYRNRNVAHTDANTLYIQRYQNYIWITKWAEQWYRWY
A*26:03	MYYFAVGFVRFMYRNRNVAHTHVDTLYIQRYQDYIWITKWAEQWYRWY
A*29:02	MYTFAVGFVRFMYLQRNVAQTDANTLYIQMYRDYIWITKWAVQLYTWY
A*30:01	MYSFAVGFVRFMYQERNVAQTDVDTLYIQIYEHYIWITKWAWQLYTWY
A*30:02	MYSFAVGFVRFMYQERNVAHTDENTLYIQIYEHYIWITKWARQLYTWY
A*30:03	MYSFAVGFVRFMYQERNVAHTDENTLYIQIYEHYIWITKWARQLYTWY
A*30:04	MYSFAVGFVRFMYQERNVAHTDENTLYIQIYEHYIWITKWAVQWYTWY
A*31:01	MYTFAVGFVRFMYQERNVAHIDVDTLYIQMYQDYIWITKWAVQLYTWY
A*32:01	MYFFAVGFVRFMYQERNVAHTDESIAYIQMYQDYIWITKWAVQLYTWY
A*32:07	MYSFAVGFVRFMYQERNVAHTDESIAYIQMYQDYIWITKWAVQLYTWY
A*32:15	MYFFAVGFVRFMYRNRNVAHTDESIAYIQMYQDYIWITKWAVQLYTWY
A*33:01	MYTFAVGFVRFMYRNRNVAHIDVDTLYIQMYQDYIWITKWAVQLYTWH
A*33:03	MYTFAVGFVRFMYRNRNVAHIDVDTLYIQMYQDYIWITKWAVQLYTWY
A*66:01	MYYFAVGFVRFMYRNRNVAQTDVDTLYIQRYQDYIWITKWAEQWYRWY
A*66:02	MYYFAVGFVRFMYRNRNVAQTDVDTLYIQRYQDYIWITKWAEQWYEWY
A*66:03	MYYFAVGFVRFMYRNRNVAHTDVDTLYIQRYQDYIWITKWAEQWYEWY
A*68:01	MYYFAVGFVRFMYRNRNVAQTDVDTLYIQMYRDYIWTTKWAVQWYTWY
A*68:02	MYYFAVGFVRFMYRNRNVAQTDVDTLYIQRYHYYIWTTKWAVQWYTWY
A*68:23	MYYFAVGFVRFMYRNRNVAQTDVDTLYIQRYRDYIWTTKWAVQWYTWY
A*69:01	MYYFAVGFVRFMYRNRNVAQTDVDTLYVQRYHYYIWTTKWAVQLYTWY
A*80:01	MYFFAVGFVQFMYEERNVAHTNANTLYIQIYRDYIWITKWARQLYEGY
B*07:02	MYYFSVGFVRFEYRNQIYAQTDESNLYLQSYDYYIWITKWAEQRYEWY
B*08:01	MYDFSVGFVRFEYRNQIFTNTDESNLYLQSYNYYIWITKWAVQDYTWY
B*08:02	MYDFSVGFVRFEYRNQIFTNTDENTAYLQSYNYYIWITKWAVQDYTWY
B*08:03	MYDFSVGFVRFEYRNQIFTNTYENIAYLQSYNYYIWITKWAVQDYTWY
B*13:01	MYYFTVGFVRFMYREQISTNTYENTAYIQRYNLYIWITKWAVQLYEWY
B*14:02	MYYFSVGFVRFEYRNQICTNTDESNLYLQWYNFYIWITKWAEQLYTWH
B*14:03	MYYFSVGFVRFEYRNQICTNTDESNLYLQWYNFYIWITKWAEQRYTWH
B*15:01	MYYFAVGFVRFMYREQISTNTYESNLYLQRYDSYIWITKWAEQWYLWY
B*15:02	MYYFAVGFVRFMYRNQISTNTYESNLYIQRYDSYIWITKWAEQLYLWY
B*15:03	MYYFSVGFVRFEYREQISTNTYESNLYLQRYDSYIWITKWAEQLYLWY
B*15:08	MYYFAVGFVRFMYRNQIFTNTYESNLYLQRYDSYIWITKWAEQWYLWY
B*15:09	MYYFSVGFVRFEYRNQICTNTYESNLYLQRYNYYIWITKWAEQLYLWY
B*15:10	MYYFSVGFVRFEYRNQICTNTYESNLYLQRYDYYIWITKWAEQLYLWY
B*15:12	MYYFAVGFVRFMYREQISTNTYESNLYLQRYDSYIWITKWAEQWYLGY
B*15:16	MYYFAVGFVRFMYRERNMASTYENIAYWQRYDSYIWITKWAEQLYLWY
B*15:17	MYYFAVGFVRFMYRERNMASTYENIAYLQRYHDYIWITKWAEQLYLWY
B*15:42	MYYFAVGFVRFMYREQISTNTYESNLYWQTYNLYIWITKWAEQLYTWY
B*18:01	MYHFSVGFVRFTYRNQISTNTYESNLYLQRYDSYIWITKWAVQLYTWH
B*27:01	MYHFTVGFVRFEYREQICAKTYENTAYLQNYHDYIWITKWAVQLYEWY
B*27:02	MYHFTVGFVRFEYREQICAKTDENIAYLQNYHDYIWITKWAVQLYEWY
B*27:03	MYHFTVGFVRFEHREQICAKTDEDTLYLQNYHDYIWITKWAVQLYEWY
B*27:04	MYHFTVGFVRFEYREQICAKTDESTLYLQNYHDYIWITKWAEQLYEWY
B*27:05	MYHFTVGFVRFEYREQICAKTDEDTLYLQNYHDYIWITKWAVQLYEWY
B*27:06	MYHFTVGFVRFEYREQICAKTDESTLYLQNYDYYIWITKWAEQLYEWY
B*27:07	MYHFTVGFVRFEYREQICAKTDEDTLYLQSYNYYIWITKWAVQLYEWY
B*27:09	MYHFTVGFVRFEYREQICAKTDEDTLYLQNYHHYIWITKWAVQLYEWY
B*27:10	MYHFTVGFVRFEYREQICAKTDEDTLYLQNYHDYIWITKWAEQLYEWY
B*27:20	MYHFTVGFVRFEYREQICAKTDESTLYLQNYNYYIWITKWAEQLYEWY
B*35:01	MYYFAVGFVRFTYRNQIFTNTYESNLYIQRYDSYIWITKWAVQLYLWY
B*35:02	MYYFAVGFVRFTYRNQIFTNTYESNLYIQRYNYYIWITKWAVQLYLWY
B*35:03	MYYFAVGFVRFTYRNQIFTNTYESNLYIQRYDFYIWITKWAVQLYLWY
B*35:08	MYYFAVGFVRFTYRNQIFTNTYESNLYIQRYDSYIWITKWAVQRYLWY
B*37:01	MYHFSVGFVRFTYREQISTNTYEDTLYIQRSNFYIWITKWAVQDYTWY
B*38:01	MYYFSVGFVRFEYRNQICTNTYENIAYLQRYNFYIWITKWAVQLYTWY
B*39:01	MYYFSVGFVRFEYRNQICTNTDESNLYLQRYNFYIWITKWAVQLYTWY
B*39:09	MYYFSVGFVRFEYRNQICTNTDESNLYLQRSNFYIWITKWAVQLYTWY
B*39:10	MYYFSVGFVRFEYRNQIYTNTDESNLYLQRYNFYIWITKWAVQLYTWY
B*40:01	MYHFTVGFVRFKYREQISTNTYESNLYLQRYNYYIWISKLAVQLYEWY
B*40:02	MYHFTVGFVRFKYREQISTNTYESNLYLQSYNYYIWITKWAVQLYEWY
B*40:13	MYHFTVGFVRFKYREQIFTNTYENIAYLQSYNYYIWITKWAVQLYEWY
B*41:01	MYHFTVGFVRFKYREQISTNTYESNLYWQRYNYYIWITKWAVQDYTWY
B*41:02	MYHFTVGFVRFKYREQISTNTYESNLYLQSYNYYIWITKWAVQDYTWY
B*41:03	MYHFTVGFVRFKYREQISTNTYESNLYLQRYNYYIWITKWAVQDYTWY
B*41:04	MYHFTVGFVRFKYREQISTNTYESNLYLQSYDYYIWITKWAVQDYTWY
B*41:05	MYHFTVGFVRFKYREQISTNTYESKLYWQRYNYYIWITKWAVQDYTWY
B*42:01	MYYFSVGFVRFEYRNQIYAQTDESNLYLQSYNYYIWITKWAVQDYTWY
B*44:02	MYYFTVGFVRFKYREQISTNTYENTAYIQRYDDYIWITKWAVQDYLSY
B*44:03	MYYFTVGFVRFKYREQISTNTYENTAYIQRYDDYIWITKWAVQLYLSY
B*44:05	MYYFTVGFVRFKYREQISTNTYENTAYIQRYDYYIWITKWAVQDYLSY
B*44:08	MYYFTVGFVRFMYREQISTNTYENTAYIQRYDDYIWITKWAVQDYLSY
B*44:27	MYYFTVGFVRFKYREQISTNTYENTAYIQRYDDYIWITKWAVQDYLSY
B*45:01	MYHFTVGFVRFKYREQISTNTYESNLYWQRYNLYIWITKWAVQDYLSY
B*45:06	MYHFTVGFVRFKYREQIYAQTDESNLYWQRYNLYIWITKWAVQDYLSY
B*46:01	MYYFAVGFVRFMYREQKYRQTDVSNLYLQRYDSYIWITKWAEQWYLWY
B*47:01	MYYFTVGFVRFKYREQISTNTYEDTLYLQRFHDYIWITKWAVQLYEWY
B*48:01	MYYFSVGFVRFEYREQISTNTYESNLYLQSYNYYIWISKLAVQLYEWY
B*49:01	MYHFTVGFVRFKYREQISTNTYENIAYWQRYNLYIWITKWAEQLYLWY
B*50:01	MYHFTVGFVRFKYREQISTNTYESNLYWQRYNLYIWITKWAEQLYLWY
B*51:01	MYYFAVGFVRFTYRNQIFTNTYENIAYWQTYNYYIWITKWAEQLYLWH
B*51:02	MYYFAVGFVRFTYRNQIFTNTYENIAYWQTYNYYIWITKWAEQLYLWY
B*51:03	MYYFAVGFVRFTYRNQIFTNTYENIAYWQTYNYYIWITKWAEQLYLGH
B*52:01	MYYFAVGFVRFTYREQISTNTYENIAYWQTYNYYIWITKWAEQLYLWH
B*53:01	MYYFAVGFVRFTYRNQIFTNTYENIAYIQRYDSYIWITKWAVQLYLWY
B*54:01	MYYFAVGFVRFGYRNQIYAQTDESNLYWQTYNLYIWITKWAVQLYTWY
B*55:01	MYYFAVGFVRFEYRNQIYAQTDESNLYWQTYNLYIWITKWAEQLYTWY
B*55:02	MYYFAVGFVRFEYRNQIYAQTDESNLYWQTYNLYIWITKWAVQLYTWY
B*56:01	MYYFAVGFVRFEYRNQIYAQTDESNLYWQTYNLYIWITKWAVQLYLWY
B*57:01	MYYFAVGFVRFMYGERNMASTYENIAYIQVYDSYIWITKWAVQLYLWY
B*57:02	MYYFAVGFVRFMYGERNMASTYENIAYIQVYNYYIWITKWAVQRYLWY
B*57:03	MYYFAVGFVRFMYGERNMASTYENIAYIQVYNYYIWITKWAVQLYLWY
B*58:01	MYYFAVGFVRFTYGERNMASTYENIAYIQRYDSYIWITKWAVQLYLWY
B*58:02	MYYFAVGFVRFTYGERNMASTYENIAYLQWYDSYIWITKWAVQLYLWY
B*73:01	MYHFTVGFVRFEYRNQICAKTDVGNLYWQTYNFYIWITKWAVQLYEWH
B*81:01	MYYFSVGFVRFEYRNQIYAQTDESNLYLQSYNYYIWISKLAVQLYEWY
B*83:01	MYYFSVGFVRFEYRNQIYAQTDESNLYIQRYDDYIWITKWAVQDYLSY
C*01:02	MYFFSVGFVRFGYREQKYRQTDVSNLYLQWCDYYIWITKWAEQRYTWY
C*03:04	MYYFAVGFVRFGYREQKYRQTDVSNLYIQRYDYYIWITKWAEQLYLWY
C*04:01	MYSFAVGFVRFGYREQKYRQADVNKLYLQRFNFYIWITKWAEQRYTWY
C*06:02	MYDFSVGFVRFGYREQKYRQADVNKLYLQWYDSYIWITKWAEQWYTWY
C*07:01	MYDFSVGFVRFGYREQNYRQADVSNLYLQRYDSYIWITKLAAQLYTWY
C*07:02	MYDFSVGFVRFGYREQKYRQADVSNLYLQRSDSYIWITKLAAQLYTWY
C*08:01	MYYFAVGFVQFGYREQKYRQTDVSNLYLQRYNFYIWITKWATQLYTWY
C*14:02	MYSFAVGFVRFGYREQKYRQTDVSNLYLQWFDSYIWITKWAEQRYTWY
C*16:01	MYYFAVGFVRFGYREQKYRQTDVSNLYLQWYDSYIWITKWAAQQYTWY
E*01:01	LYHFSVGFVRFMYRERSADTIFVNTLYLQWHEFYLWISKSAEHQYTWY
E*01:03	LYHFSVGFVRFMYRERSADTIFVNTLYLQWHEFYLWISKSAEHQYTWY
